# Supplementary material for: Development and validation of outcome prediction models for acute kidney injury patients undergoing continuous renal replacement therapy
Source: Front Med (Lausanne). 2022 Aug 18;9:853989. doi: 10.3389/fmed.2022.853989 (PMC9433572; doi:10.3389/fmed.2022.853989)
Supplement: Supplementary file 1 [file Data_Sheet_1.CSV]

stay_id	death	gender	age	height	weight	ckd	chf	af	clf	copd	ccs	hypertension	diabetes	malignancy	vt	vasopressor	sedative	analgesic	scr_baseline	hr	map	rr	t	wbc	hb	rdw	plt	inr	na	k	tca	pho	tbil	alb	cre	ph	pf	be	lac
30003226	0	M	67		91.8	1	0	0	0	0	0	0	0	0	0	0	0	0	10.8	76	104	10	37.17	8.3	7.3	16.4	225		137	5.5	8.6	7.2			18.1
30014281	0	M	51		96	1	0	0	0	0	0	0	0	1	0	1	0	1	4.5	98	63	19		24.1	11	18.3	323	1.6	134	5.5	8.2	3.2	2.2	2.6	7.2	7.33		-7	2.9
30031755	1	F	74		99.3	1	0	1	0	0	0	0	1	0	0	1	0	1	1.3	98	57	12	35.61	11.8	7.8	20.4	308	1.3	124	5.1	8.6	7.4			3.3
30034142	1	M	61	170	100	1	0	0	0	0	1	0	1	0	0	1	1	1	2.9	93	73	31	37.67	9	10.6	15.1	130	1.4	143	3.3	8.6	5.2	0.6		7.4	7.46	151.6666667	4
30045625	0	F	67	165		0	0	0	0	0	0	1	0	0	0	1	1	1	0.3	87	78	24	36.5	10.2	13.8	14.5	159	1.4	143	5.3	7.1	3	0.7	2.4	1.8	7.2	225	-15	5
30056538	1	M	42		120	0	0	0	1	0	0	0	0	0	0	1	0	0	1.138326805	64	69	10	36.39	5.7	7.5	22.1	48	4.5	130	5.6	9.9	6.9	26	3.7	6.9
30068857	0	M	59		119	1	1	1	0	0	1	0	1	0	0	1	1	1	2.1	69	71	16		17.2	9.4	16.3	264	1.6	129	5.2	8.2	10	12.5	2.6	8.2	7.32	226	-3	1
30072554	0	M	60	180	105	0	0	1	0	1	0	0	0	0	0	0	0	0	1.069099626	79	61	2	37	46.2	10.9	16.1	104	1.4	125	4.8	8.1	8.1	6.6		9.7
30078723	0	M	70	183	109.6	0	1	0	0	0	0	0	0	0	1	0	1	1	1.1	92	76	20	37.7	13.8	10	13.9	182	1.4	138	5.2	7.5	6.4	1.2		7.4	7.35	150	-4
30082614	0	M	37	180	88	0	0	0	0	0	0	0	0	0	0	1	1	1	1.1	108	63	14		17.9	10.4	16	57		135	6.4			17.6	2.6	6.6	7.38	73	0	2.1
30087370	0	F	97		50.3	1	0	0	0	0	0	0	1	0	0	0	0	0	3.2	74	54	18	36.56	7.1	8.5	13.6	230	1.2	132	4.1	8.1	4.8			3.2
30089953	1	M	50	185	191	0	0	0	0	0	0	0	0	0	0	1	1	1	1.10394374	121		24	36.44	16.8	8.3	17.8	91	2.3	137	6	8.1	9.6	11		3.3	7.06	270	-18	10.3
30092827	0	F	51	157	94.5	1	0	1	1	0	0	0	0	0	0	1	1	0	0.3	86	70	22	36.56	9.6	7.2	19	121	2.3	140	3.9	8.8	3.2	20.8		4.8	7.42		-1
30104664	0	F	66	163	84.8	0	0	0	0	0	0	0	0	0	0	0	1	1	0.81177403	67	74	16	36.78	41	9.3	16.5	67	1.2	139	3.6	9.1	4	0.3		3.6	7.47	245	4
30117582	1	M	80	175	88.3	0	1	0	0	0	1	0	0	0	1	1	1	1	1.016342811	86	65	26		32.6	12.8	14.1	150	1	136	5.9	7.1	8.8	1		6.1	7.27	157	-6	2.7
30121529	0	M	53			1	0	1	1	0	0	0	0	0	0	0	0	0	0.8	99	71	20	36.78	7.3	10	19.2	195	2.2	124	4.2	9.5	2.9	28.4	4.1	1
30129989	1	M	75	178	133.1	1	1	0	0	0	0	0	1	0	0	1	1	1	1.1	60	71	23		22.4	12.3	16.5	262	1.4	135	6.2	8.8	6.8	0.9	3.9	4.1	7.25	121.4285714	-6	2.9
30131613	0	M	42	188	176.5	0	0	0	0	0	0	0	0	0	0	0	1	0	0.5	83	116	30		5.9	12.7	16.1	73	1.3	141	4.5	8.1	3.2			0.6	7.44	198.3333333	2	0.9
30139710	1	M	32		104.7	0	0	0	1	0	0	0	0	0	1	1	1	1	0.5	88	58	6	37.67	47.4	9.4	23.4	474	1.5	129	5.7	8.5	9.2	27.6		6.6	7.16	160	-13	4.4
30146534	1	F	60	163	85.8	0	0	0	1	0	1	0	0	0	1	1	0	1	0.82549897	75		28	35.89	11.3	8.8	17	75	2.1	132	4.4	8.8	5.9	2.5	2	2.5	7.36	128.3333333	0	2.7
30147362	0	M	55	173	111	1	1	0	0	1	1	0	0	0	0	1	1	1	1.6	88	98	29	37.06	12.3	9.8	14.7	153	1.5	135	4.6	8.7	7			4.7	7.32	111.4285714	-2	0.7
30153361	1	M	28	188		0	0	0	0	0	0	0	0	0	0	0	1	1	1.222483918	107	57	30	39.17						138	5.6					6	7.38	307.5	-4	0.9
30162822	0	F	62		109	0	0	0	0	0	0	0	0	0	1	0	1	1	0.820751154	90	71	22	36.89	12.7	7.2	15.2	168	1.1	139	5.3	10.4	3.2	0.7	4.8	8.1	7.27	230	-12	0.7
30163645	0	F	67	155	47.6	0	0	0	0	1	0	1	1	0	0	1	1	1	0.809629473	76	97	30	36.56	25.3	8.4	21.6	74	1.3	129	5.5	8	6.1	1.2		5.1	7.29	317.5	-12	3.4
30167698	0	M	76		83.2	1	0	1	0	0	1	0	1	0	0	0	0	0	4.2	99	66	20	36.67	11.6	8.9	13.3	253	1.3	135	4.6	8.1	7.5			6.8
30186883	1	M	67	178	118.7	0	0	0	0	0	0	0	0	1	0	0	1	1	1	63	83	9		36.2	9.4	21.2	25	1.4	134	4.8	9.6	8.1	2		4.7
30188845	1	F	72	155	119.6	0	0	0	1	0	0	1	0	0	0	1	1	1	0.799443494	109	65	32		17.5	8.8	19.1	82	2.5	130	4.8	7.8	7	4.1	2.6	3.2	7.15	128.3333333	-17	9
30191849	0	F	68	150		0	0	1	1	0	0	0	1	0	0	0	1	1	0.6	72	98	10		7.3	11.6	16.9	106	1.1	139	3.9	8.5	7.5	2.7	3.1	1.7	7.35	405.7142857	4
30199503	0	M	86	165	91	1	0	1	0	1	1	0	0	0	0	0	1	0	2.4	64	67	13	36.44	13.8	8	15.1	86	1.1	134	4.5	8.9	6.3		3.7	4.7	7.34	128.5714286	-1
30202270	1	F	75	160	86	0	1	1	0	1	1	1	1	0	0	1	1	1	0.793723259	95	52	25		8	9.9	17.6	63	1.4	133	7.1	8.6	8.3			4.4	7.26	177.5	-6	4.8
30207861	1	F	74	157	60	1	0	0	0	0	0	0	0	0	1	0	1	1	1.1	99	97	18		5	11.7	14.6	46	1.6	148	4	8.4	6.7	0.9	2.4	2.8	7.32	280	-7	5.9
30216473	0	F	35	165	71	1	0	0	0	0	0	0	0	0	0	0	0	0	1	74	81	8	36.33	5.9	8.9	16.3	92		135	3.8	7.9	6.5	0.3		3.8
30217487	0	M	73		134.7	1	1	0	0	0	1	0	1	0	0	1	0	0	3.4	93	71	16	36.72	12.9	8.8	13.5	130	1.2	141	7.4	8.3	4.2	0.3		8
30242588	1	M	57	178	121.3	1	1	0	0	0	1	0	1	0	0	1	0	1	0.5	91	57	22	39.22	22.3	9.6	15.9	221	1.3	145	4.6	7.1	7.5	0.5		3.8
30244643	1	F	56	155	130	0	0	0	0	0	0	0	0	0	0	0	1	1	0.9	62	69	21		10.6	7	15.5	151	3.3	125	4.8	8.1	9.3	0.5		4.3	7.3	252.5	-3	1.4
30248219	1	M	72		60.6	1	0	1	0	1	0	0	0	0	0	0	0	0	1.1	75	70	39	36.4	10.2	7.4	21.2	47	0.9	135	5.1	7.6	6	0.5		4.1	7.38	138	0	2.6
30252483	1	M	37	168	72	1	0	0	0	0	0	0	0	0	0	1	1	1	0.5	101	69	10	37	21.7	9.5	17.2	235	1.2	139	4.3	8.1	5.6	3	2.3	2.9	7.28	266.6666667	-8	1.4
30264363	1	F	51		79.7	1	0	1	0	0	1	0	1	0	0	0	0	0	2.1	79	65	23	36.72	11.2	9.5	17.9	262	1.4	133	6.2	8.6	7.7	0.3	3.8	5.7
30271151	1	F	91	147	65.8	0	1	1	0	0	0	0	0	1	0	1	1	1	0.8	55	72	24	36.5	18.9	9	15.3	119	1.2	138	4.8	5.9	10.1	0.6		4.9	7.18	250	-13	0.9
30272002	0	M	74		122.7	0	0	1	0	0	1	0	1	0	0	1	1	1	0.8	72	65	23	36.89	14.3	8.6	14.5	259	1.5	138	5	7.9	4.2			2.9	7.45	288	-1	2.7
30294277	1	M	58			1	0	0	1	0	0	0	0	0	0	0	0	0	0.7					9	9.5	24	54	2.6	141	3.1	9.3	3.3	13.4	2.9	2.1	7.4		1	2.7
30327685	1	F	68	163	110	0	0	1	0	0	1	0	1	0	0	1	1	1	0.807522229	118	71	34		15.5	9.4	16.3	37	1.6	140	4.1	7.7	4.4	0.8		2.8	7.33	140	-2	3.8
30338838	0	M	74	183	80	0	0	0	0	1	0	1	0	0	0	1	1	1	1	109	87	21	36.89	18.3	9.8	15	117	1.3	137	5.1	8.1	6.9	1.1		2	7.3	136.6666667	-3	2.6
30340121	0	M	84	173		0	0	1	0	0	1	0	0	0	0	0	0	1	0.7	70	69	17		25.2	10.3	17.5	117	2.1	143	3.7	8.3	8.1	2.9	3.3	4	7.4	172	-3	2.1
30340472	0	M	61	173	140.5	0	0	0	0	1	1	0	1	0	1	1	1	1	1	92	68	16	37.2	6.7	8.6	20.8	298	1.6	141	4.4	7.7	5.9	1.2	2.4	2.3	7.22	168	-9	0.9
30345531	0	F	66	157	100.2	0	1	0	0	0	1	0	1	0	0	1	0	1	0.5	73	80	19	36.67	11.2	8.2	15.4	108	1.3	135	4	8.4	5.3			2.7	7.31	267.5	-5	1
30350084	0	F	63		72.8	1	0	1	0	1	0	0	0	0	0	0	0	0	2.7	89	83	17		9.9	6.7	17.8	360		138	3.8	8.5	4.2			3.3	7.31	230	3	0.7
30355595	0	M	54	185	148.8	0	1	0	0	0	0	0	1	0	0	1	1	1	0.9	106	74	28	39.2	25.6	8.8	14.9	596	1.3	147	5.9	7.7	6.8	1		3.5	7.37	117	-3	1.7
30359809	0	M	69	185	108	1	1	0	0	1	0	0	0	0	0	0	0	0	1.4	68	84	16		14.9	7	17.2	209	1.1	150	3.3	8.2	8.3			3.1
30363571	1	M	52	178	95	0	0	0	1	0	0	0	0	0	1	1	1	1	0.6	140	77	34	39.3	23.7	11.2	16.5	135	3.2	139	5.8	10.1	6.7	5.1		4	7.24	136	-12	9.5
30369533	1	M	51	188	79.6	0	0	0	0	1	0	0	0	0	0	0	1	1	1.100104866	75	97	23	37.39	12.9	10.5	13.8	86	1.1	127	5.3	7.4	8.5	0.3	2.9	8.2	7.3	257.5	-7	1.1
30385743	0	M	78	170	102	1	0	1	0	0	1	0	1	0	0	1	1	1	1.3	104	99	21	36.6	11.5	9.1	16.3	208	1.2	137	4	8.6	5.2			3.5	7.47	146	6	1.5
30397073	0	F	85	152	69.1	1	1	1	0	0	0	0	1	0	0	0	1	1	1	78	63	23	36.56	24	7.3	14.4	166	1.8	129	4.5	7.3	6.7	0.3		3.8	7.21	192.5	-8	1.6
30397259	1	M	59		78.5	0	0	0	1	1	0	0	0	0	1	1	1	1	0.8	100	60	30	35.28	21.3	12.1	15.3	131	2.3	137	4.8	8.8	8.5	2.6	2.9	2	7.02	132	-16	8.7
30407230	0	F	70	170	128.7	0	0	1	1	0	1	0	1	0	0	1	0	0	0.803414997	74	71	12	36.17	5.4	7.6	22.1	196	1.2	140	5.4	8.4	8.6	1.1		4.8	7.23	360	-1	0.8
30407643	0	M	66			0	0	0	0	0	0	1	0	1	0	0	0	0	0.8	102	94	22	36.94	5.2	9	13.5	141	1	139	4.5	8.1	13.5	0.3	4	1.5
30409691	0	F	57	163	50	1	0	0	0	0	1	0	0	0	0	0	0	0	1.3					9.6	11.1	16.4	54	1.1			8.3	2.2			1.4	7.35	330	2	0.9
30424266	0	M	74	175	54	1	0	0	0	1	1	0	0	0	1	1	1	1	2.9	108	75	16		15	10.2	12.8	200	1.1	138	5	7.8	7.1			11.7	7.17		-14	0.5
30433797	0	F	56	160	95.6	1	1	0	0	0	1	0	1	0	1	1	1	1	0.9	65	71	13		12.8	9.4	15.4	147	1.2	135	5	8.7	4			2.4	7.38	250	0	1.4
30436278	1	M	56	188	100	0	0	1	1	0	0	0	0	0	0	1	1	1	1.082153839	87		30	36.9	23.3	11.8	14.6	34	2.1	140	4.2	9	7.6	8.8	2.5	5.8	7.4	165	-4	8.1
30436857	1	F	72	160	70	1	0	0	0	0	1	0	1	0	1	0	1	1	2.2	67	63	16		6.5	10.9	14	209	1.3	139	4.5	8.8	8	0.8		3	7.3	180	-8	5.1
30440259	0	M	60		121.4	0	0	0	1	0	0	0	0	0	0	0	0	0	0.5	76	68	12	35.56	14.1	8.4	23.6	54	3.4	132	4.2	9	9.6	46.8	4	6.6	7.41	222.5	0	3.6
30442777	0	M	36	185	104.4	0	1	0	0	0	0	0	0	0	1	1	1	1	0.5	111	60	27	37.83	9.7	13	14.7	194	1.5	139	4.1	6	1.5	0.8	3	2.9	7.27	109	-8	2
30443314	0	M	47	173	111.4	0	0	0	0	0	0	0	0	0	1	1	1	1	0.6	96	80	32		9.1	10.8	15.8	119	1.1	144	6	8.2	8.5	0.8		3.3	7.32	194	0	3.9
30454065	0	F	62	163	57.7	1	0	0	0	0	1	0	0	0	0	0	1	1	3.6	76	70	12		9.2	9.4	17.6	85	1	134	4.4	8.8	4.9			3.6	7.43	250	6
30455080	1	M	55	180	100.3	0	1	0	0	0	1	0	1	0	0	1	1	1	0.8	112	77	35		50.2	7.5	16.2	159	2.3	151	7.1	6.3	9.2	2.1		2	7.12		-16	16
30460607	0	M	64		130.6	0	0	0	0	0	1	0	0	0	0	1	1	1	0.8	54	48	17	37.8	13.6	8.9	14.8	52	1.6	128	5	8.9	6.2	1.9	4	3.3	7.35	162	-4	2
30465888	0	M	76	175	141.9	0	0	1	0	1	0	1	0	1	0	1	1	1	0.7	70	68	20	36.56	19.5	10	17.3	414	2	138	4.7	8	4.8	10.3	2.7	3.7	7.3	207.5	-4	1.4
30477634	0	M	63		71	1	0	0	0	0	1	0	0	0	1	0	1	1	4.8	77	74	27	36.22	6.9	8.8	16.1	176	2.4	141	4.6	8.9	3.1			6.6	7.46	242.5	6	1.2
30478425	0	F	88	150	64	0	1	1	0	0	0	0	0	0	0	0	0	0	0.6	50	78	17	35.67	7.3	10.2	15.4	119	1.1	137	3.9	7.9	4.8			0.8
30478814	0	M	56	173	83	1	1	1	0	0	0	0	0	0	0	0	0	0	1.4	62	88	14	35.56	5.9	10.2	15.1	153	2.6	136	3.9	8.5	3.4			2.8	7.45	170	3	0.8
30485256	0	M	83		93	1	1	1	0	0	1	0	0	0	0	0	0	0	1.1	75	57	17		7.7	11.6	17.6	132	1.8	135	5.4	9	6.4			4.6	7.33	126.6666667	-6	2
30495523	0	M	31	173	97.8	0	0	0	0	0	0	1	0	0	1	1	1	1	1.200790639	91	66	11	35.7	34.6	11.3	15.1	20	1.3	132	3.7	8.3	5.6	0.9	2.4	9.2	7.21	168	-14	2.4
30506256	0	F	52	165	57	0	0	0	0	0	0	1	0	0	1	1	1	1	0.9	96	75	25		12.4	8.6	17.5	137	9	149	3.5	7.8	3.1	2.9	3	1.8	7.31	280	-5	3.4
30507355	0	F	80	163	65.3	1	0	0	0	0	1	0	1	0	0	1	1	1	1.6	71		17	37.61	8.4	11	16	173	1.1	143	5.2	7.7	7.2			3.6	7.31	287.5	0
30515259	0	M	53	180	79	0	0	0	0	0	0	0	0	0	0	0	0	0	0.7					7	6.7	16	46	1.9								7.3		-2	5.3
30529254	0	M	61	168	105.9	1	0	0	0	0	0	0	1	0	1	1	1	1	1.4	105	69	22	37.44	13.2	6.6	17.7	102	1.3	146	3.4	7.6	6.3	1.8	2.7	2.9
30531473	1	F	76	160	64	0	0	0	0	1	0	1	0	0	0	1	1	1	0.6	73	70	25	36.5	8.8	11.5	15.2	52	1.7	136	5.1	8.6	4.8	3.8	2.6	2.1	7.3	250	-9	4.7
30538065	0	F	58	150	61.5	0	1	0	1	0	0	0	0	0	0	1	0	0	0.4	60	76	19	36.5	8	8	21.7	19	1.6	132	3.4	7.9	5.2	21.5	2.9	1.6	7.42	120	0	1.2
30538693	0	F	84		65.2	1	1	0	0	0	0	0	1	0	0	1	1	1	1.2	87	90	18	36.72	11	8.6	16.9	257	4.9	129	5.5	9	6.2	1.5	4.2	3.4	7.29		-10	7.1
30555092	0	M	71	173	59	1	1	1	0	0	0	0	0	0	0	0	0	0	1.7	62	74	12	36.56	4.9	6.7	18.4	168	3.2	138	3	8.7	9.1			6.6	7.43		8	0.9
30558091	0	M	60		110	1	0	0	1	0	1	0	1	0	0	0	0	0	0.9	70	94	11	36.22	6.5	8.5	14.5	71	1.1	133	3.9	8.5	5.4	0.6		4.6
30571518	0	M	78		76.1	1	0	0	0	0	0	0	1	0	1	0	1	1	3.4	92	88	13	37.22	6.6	10.8	15	110	1.2	140	4.3	9	5.1		3.5	7.1	7.47	454	5	1.1
30575927	0	F	85	155	99	1	0	0	0	0	0	0	1	0	0	0	0	0	1.7	58	72	25	36.33	14.2	8.6	17.3	211	1.3	138	3.6	7.8	4.9	0.9		2.9
30582233	1	F	71		91	0	0	1	0	1	0	0	0	0	1	1	1	1	0.7	109	117	26	37.94	11.6	9.8	15.1	44	1.3	140	6.1	8	5.3			3.5	7.36	196	-9	1.7
30591798	0	F	59	160	131	1	0	0	0	0	0	0	1	0	0	0	0	0	2.3	67	83	27	37.44	19.2	7.9	17.9	206		147	3.4	8.2	5			6.8	7.4	380	2
30599577	0	M	77	173		1	0	0	0	0	1	0	1	0	1	0	1	1	3.6	80	80	22		9.3	10	14.7	248	1.2	139	4.7					3.6	7.31	143.3333333	-5	1.2
30599992	1	M	82	185	75.2	1	0	1	0	0	1	0	1	0	1	1	1	1	2.2	76	91	18		20.6	9.4	21.3	232	3.4	138	4.2	8.7	7.6	0.4	2.1	4.2	7.19	231.6666667	-9	6.6
30606871	1	M	61	180	95	0	0	0	0	0	0	0	1	1	0	1	1	1	1.065995555	98	64	29		30	11.8	15	590	1.6	136	5.9	7.5	6.1	21.2	2.2	4	7.29	204	-12	3.1
30607272	0	F	61		79.4	1	0	0	0	0	0	0	0	0	0	0	0	0	6.1	75	107	17
30611160	0	M	82		63.4	1	0	0	0	0	0	0	1	1	1	1	1	1	3	79	76	24	36.44	10.8	6.1	16.7	53	1.2	139	5.2	9.3	8.4	0.4		9.9	7.37	278.3333333	-5	1.2
30618117	0	M	52	168	80	1	0	0	0	0	1	0	0	0	0	1	1	1	1.5	102	67	22		14.1	12	17.9	66	2.2	145	5.3	6.9	7.1	0.2	2.2	4.9	7.24	215	-6	3.5
30623123	0	M	58	173		1	0	0	1	0	0	0	0	0	0	1	1	1	1.2	95	79	21	36.89	17.6	8.7	18.1	184	1.5	138	3.9	9.6	3.7	2.4		5.5	7.39	155	-1	1.7
30625943	1	M	73	168	85.1	0	0	0	1	0	0	1	0	0	0	1	1	1	1.032846186	84	69	31	36.11	23.6	9.9	20.2	219	2.2	132	5.8	8.5	11.9	2.2	3.5	4.7	7.15	217.5	-17	10.4
30640850	1	M	52	178	70	1	0	0	0	0	0	0	1	0	0	0	1	1	1.6	90	84	25	36.8	10.9	9.9	13.8	440	1.2	125	4.7	8.8	7.5			4.1	7.32	188	-6	0.8
30647926	1	M	50	168	87.4	0	0	0	0	0	0	1	0	0	1	1	1	1	1	104		30	37.17	10.1	9.8	20.5	79	3	128	5.5	7.3	3.8	7.3	3	5.4	7.25	250	-8	3.1
30660587	1	M	27	175		0	1	0	0	0	0	0	0	0	1	0	0	0	0.9	114		22		15.4	7.3	14.3	46	1.3	133	3.8	10	2	6.6		2.4	7.44		2	4.5
30665595	0	F	77	159	81.2	1	0	0	0	0	1	0	1	0	0	0	0	0	2.4	54	75	22	36.56	11.1	6.9	16.3	292	1.1	132	6.2	9.2	6.4			3.6
30665877	0	F	68	178	65	1	0	0	0	0	0	0	1	0	0	1	1	1	0.8	68	68	26	35.72	11	12.1	18.3	114	1.5	146	3.9	7.9	1.6	0.1		3.7	7.38	212	-7	5.1
30671875	0	M	52	168	77.8	1	0	0	0	0	0	0	1	0	0	0	0	0	3.2	102	86	24	36.56	6.8	9	14.4	113		144	3.9	8.6	4.8			3.8
30683390	0	F	30		56.5	1	0	0	0	0	0	0	1	0	0	0	0	0	6.1	87	95	13	36.56	7.7	12.9	16.7	200	1.1	136	4.2	8.3	6.6			9.5
30687873	0	F	56			1	1	0	0	1	0	0	0	0	0	1	1	1	1.1	117	91	23	36.56	6.7	7.5	20.4	114	1	141	4.9	7.9	4.6			3.6
30692782	0	F	51	163	70	1	0	1	0	0	0	0	1	0	1	0	1	1	4.6	100	86	12	36.61	8.5	10.4	14.3	118	1.3	133	4.8	9	7.1			7.1	7.44	275	0
30719412	1	M	49	175	111	0	0	1	0	1	0	0	0	0	0	1	1	1	0.9	104	72	28		20.5	12.1	16	82	1.8	129	5.7	7.4	10.4	10	2.3	3.7	7.26	103	-3	5.6
30723305	1	F	58	157	91.3	0	0	0	1	0	0	0	1	0	1	1	1	1	0.8	103	35	23	36.44	21.3	7.7	19.4	132	2.6	130	5.2	10.3	8.4	19.4	4.5	3.3
30724123	0	M	84	170	83	1	1	0	0	0	0	0	1	0	0	0	0	0	1.5	72	76	17	36.78	7.6	7	15.5	256	1.4	137	4.1	8.7	6.1	0.3	2.8	4.2	7.54	131.6666667	1
30732710	0	F	83			1	0	1	0	1	0	0	1	0	0	0	0	0	3	101	67	22	36.33	9.7	9.9	14.6	220		138	5	8.6	4.6			5.4	7.38	70.52631579	0
30739656	1	M	61	175	76	0	0	0	0	0	0	1	0	1	1	1	1	1	0.8	76	68	23	36.2	2.1	8.2	16.7	58	1.5	134	5.6	6.7	8.5	0.4	2.6	4.1	7.26	328	-11	2
30748277	1	M	82		65	1	0	0	0	0	0	0	1	1	0	1	0	1	6.5	64	47	21	37.17	35.4	7.7	19.3	289	1.6	143	3.9	9.7	6.2	0.4		7.2	7.26	260	-11	1.2
30755689	0	F	52	147	80	0	0	0	1	0	0	0	0	0	1	1	1	1	0.6	91	72	14		16.1	6.6	17.2	130	1.5	140	3.4	8.1	4.8	4.5		3.5	7.28	176	-9	1.2
30756275	0	F	77	168		0	0	0	0	0	0	1	1	0	1	1	1	1	0.6	77	72	20	37.06	3.7	10.7	18.1	230	1.4	140	5.3	8.2	5.6			3.3	7.3	292	-8	5.2
30769744	1	F	77	163	71	0	0	0	0	0	0	0	0	0	0	1	0	1	0.79005723	102	85	27	35.94	13.5	12.1	15.8	49	1.5	138	3.8	9	2.7	5.4	2	2.4	7.3	107	-3	9.2
30787940	1	M	36	183	76	0	0	0	0	0	0	0	0	0	1	1	1	1	1.16961671	96	65	22	37.28	5.1	8	22.7	54	1.6	141	4.2	8.6	9.2	20.7	2.7	8.4	7.39	271	-1	3.2
30798752	0	M	39	178	81.4	0	0	0	0	0	0	1	0	0	0	1	1	1	0.5	108	69	34	37.78	16	7.2	18.8	110	2.1	143	5.8	7.8	6.1	2.5	2.2	2.8	7.19	174	-12	1.2
30826769	0	M	61	168	94.5	1	1	1	0	0	0	0	1	0	1	0	1	1	2.5	62	72	19		7.2	7.9	19.8	308	1.3	136	3.9	8.3	4.6			3.2
30843874	0	M	43	191	107.7	1	0	0	0	0	0	0	0	0	0	0	1	1	1.6	96	77	27	37.83	18.1	7.4	16.4	348	1.4	139	5	7.4	11.3			9	7.3	222.5	-5	0.7
30843935	1	F	75	155	61.8	0	0	0	0	0	0	0	0	0	0	1	1	1	0.5	79	75	23	36.44	11.9	7.4	17.4	125	1.5	135	4.4	7.6	5.6			4.8	7.26	140	-10	0.7
30852226	1	F	54	165	98	0	1	0	0	0	0	0	0	1	1	1	1	1	0.4	55	64	15	35.89	3.7	12.9	17.7	40	1	135	3.4	7.7	4.1	0.4	2.1	1.5
30880683	1	F	37	170	180	0	0	0	1	0	0	0	0	0	0	0	1	1	0.898770339	122	77	13	37.67	17.3	8.3	18.9	55	2.5	146	3.5	8.4	7.7	21.3	3.7	3.3	7.28	80	0	1.8
30893966	1	M	67			0	0	0	0	0	0	0	1	1	0	1	1	1	1.048547119	111	86	30		114.3	7.3	21.4	74	2.3	141	3.7	6.2	6.1	0.9		3.5	7.06	452.5	-23	7.8
30896750	0	M	48	170		1	0	1	0	0	0	0	0	0	1	1	1	1	1.5	77	72	15		7.1	9.1	17.1	88	1.4	140	4.5	9.9		3.5	2.4	5	7.38	153.3333333	-2	2.7
30900426	0	M	56		117.6	0	0	0	1	0	0	0	0	0	1	0	1	1	0.8	91	69	20		20.4	13.2	18	70	1.5	146	3.8	8.2	4.6	4.7	2.6	1.2	7.5	81.25	6	2.6
30901734	0	M	59		90.5	1	0	1	1	1	0	0	1	0	0	0	1	1	2.6	128	72	25	37	10.8	9.6	16.9	37	1.3	129	4.3	7.6	4.8	1.8		7.4	7.37	197.1428571	-1	0.8
30912185	1	M	68	163	78	1	0	1	0	1	1	0	1	0	0	1	0	1	3.1	74	92	8	36.83	8.2	8.9	18.7	189	1.2	133	4	7.8	4.2			4
30914952	1	M	78		63.6	1	1	1	0	0	1	0	0	0	1	1	1	1	1.2	55	65	29		26.2	8.2	17.4	135	1.8	139	6.1	8.1	11.6	2	2.4	6.4	7.19	211	-15	6.8
30915478	1	F	69	152	67	1	0	1	1	0	0	0	1	0	0	0	1	1	1.1	80	67	11	36.94	9.4	10.1	20.3	100	2.5	147	3.8	10	4	12.2		3.7	7.35	236	0
30916660	0	M	70		83	1	0	0	0	0	0	0	0	0	0	1	0	0	0.6	82	60	17		7.7	7.8	19.4	87	1.1	137	4.4	9.4	2.9	3.5		1.1	7.36	440	3
30920975	0	F	82	157	101.4	1	0	1	0	0	0	0	1	0	0	0	0	0	0.9	108	59	23	36.83	14.9	8.1	21.6	166	1	138	4.7	8.8	5.2	0.4		2.8	7.21	120	-12
30924590	0	F	62		47.3	0	0	0	0	0	0	1	0	0	0	0	0	1	0.3	102	101	9		8.1	9.7	14.5	57	1.1	139	5.4	7.2	9.8	1.1	2.9	6.6
30926936	0	M	78		67	1	0	0	0	0	1	0	0	0	1	0	1	1	2.7	82	100	20		12.9	13.1	15.3	199	1.1	139	4.4	8.7	3.7	1.6	3.2	4.2	7.37	318	-1	1
30927559	1	M	67		78	0	0	1	0	0	0	1	0	1	0	1	1	1	1	127	94	24	37	21.1	8.3	18.9	96	1	148	6	9.1	9.4			5.9	7.24	166	-7	2.8
30928403	0	M	82	180	83.2	1	0	1	0	0	0	0	1	1	0	0	0	0	2.6	84	54	20	36.94	13.2	7.6	17.5	555	1.5	142	4.9	7.3	7.5	5.9	2.2	5.6
30955644	1	F	62	150	76.2	0	0	0	0	0	0	0	0	0	1	1	1	1	0.820751154	72	71	35		2.9	8.7	16.6	147	2.2	138	5.3	6.6	10.4			3.4	7.28	365	-10	8.4
30958024	1	M	66	173	74.7	1	1	0	0	0	1	0	0	0	0	1	1	1	3.9	86	91	28	37.61	24.1	8.5	15.7	179	2	131	4.2	7.1	3.7	3.7	2.3	5.1	7.23	82.5	-11	5.4
30970048	0	F	56	170	71.7	0	0	0	1	1	0	0	0	0	0	0	0	0	0.9	115	66	16	36.72	17	8.7	23.1	61	2.1	146	3.9	9.4	2.2	3.1	4	4.6
30971887	1	M	63		95	1	0	0	0	0	1	0	1	0	0	1	0	1	1	70		17	37.33	15.4	11.7	16.1	99	4.4	139	5.2	7.5	7.3	0.9	2.8	3.7	7.39	206	-5	2.6
30977260	1	F	65	152		0	0	0	1	0	0	0	0	0	0	0	0	0	0.5	73	56	22	36.67	18	6.4	22.6	58	2.8	133	5	9.4	6.9	30.7		3.9	7.39	194	0	5.5
30978260	1	F	81	155	65.6	1	1	1	0	0	0	0	0	0	0	0	0	0	0.6	78	83	18	35.94	22.3	7.6	21.1	69	1.6	136	5.5	9	6.4	0.7		3.1
30979781	1	M	84		79.4	1	0	1	0	1	1	0	1	0	0	1	1	1	1.1	107	76	34	37.22	11.5	9.7	14.9	291	1.2	125	4.9	7.3	5.4	0.5	2.5	4.2	7.23	75.55555556	-10	1.2
30980315	1	M	76	173	114.7	0	0	0	0	1	0	1	0	0	0	1	1	1	1.1	114	70	26	36.56	30.8	7.5	17.5	55	2.8	142	6.5	6.5	11.5	2.6	2.5	3.5	7.26	126	-9	4.6
30983281	0	M	49	180	138	0	1	1	0	0	0	0	1	0	0	1	1	1	0.8	114	73	22		13	7.1	14.4	125	1.3	142	3.6	8.1	3.2	1		1.6	7.46	252.5	6	0.8
31004416	0	F	58	175	153	0	0	0	0	1	0	0	1	0	0	1	1	1	0.6	106	80	36	39.56	19.1	11.9	14.6	79	1.4	142	8.4	7.5	14.3	2.3		7.3	7.15	135	-7	2.4
31013751	0	F	74	155	44.5	0	0	0	0	1	0	0	0	0	1	1	1	1	0.2	87	87	21		19.7	9.7	15.6	146	1.3	136	5.5	9.1	9.4	6.3		4.3	7.31	116	-7	1.1
31024873	0	M	44	173	93.9	1	0	0	0	0	0	0	0	0	1	1	1	1	5.3	55	76	16	36.56	19.3	12.6	14.2	121	1.4	128	5.2	8.3	7.7	1.5	3.1	16.8	7.36	322	-1
31027143	0	F	82	152	81	1	0	0	0	0	0	0	0	0	1	0	1	1	1.1	96	68	22	36.5	24.5	8.7	16.5	310	1.4	131	4.3	8.6	4.7			3.5	7.24	465	-6	1.1
31033860	0	M	69	178	107	0	0	1	1	0	1	1	0	0	0	1	1	1	1.043135746	63	68	25	36.83	16.4	8.7	16.7	36	1.2	129	5.2	7.7	4.9	6.2		5.4	7.28	184	-10	1.6
31034556	1	M	62	175	102.8	0	0	0	1	1	0	0	0	1	1	1	1	1	1.062950753	75	65	28	36	8.4	8.9	20.9	36	2.5	127	4.5	9.2	5.8	11.3	3.2	2.1	7.28	148.3333333	-5	6.7
31045843	0	M	81	175	127	0	0	1	0	0	0	0	0	0	1	0	1	1	1.014124279	65	74	25	36.72	9.4	7.6	16.5	163	1.2	143	4.4	7.4	8.1			10	7.36	335	-9	1
31047290	0	M	55		84.4	1	0	1	0	0	0	0	1	0	0	0	0	0	6.3	93	79	22		5.4	11.3	15.2	129	1.1	140	4.6	8.3	5.1			8.1
31103970	1	F	58	157	60	0	0	0	0	0	0	0	0	0	1	1	1	1	1.1	128	57	32	36.78	4.3	11.1	13.3	65	1	142	4.3	6.2	7.3	0.9		2.6	7.12	94	-19	8.6
31139231	1	M	64	183	100	0	0	0	0	0	0	0	0	0	0	1	1	1	1.057030815	78	69	28		6.3	14.4	14.2	62	1.6	135	5.2	6.6	3.8	0.8		2.6	7.33	150	-6	5.8
31141989	1	M	68	175	71.2	0	0	0	0	0	0	0	0	1	0	0	1	1	0.3	76	69	26	36.22	9.5	10.3	16.4	351	1.8	149	5.1	8.7	6			4	7.43	295	-4	2
31155395	1	F	54		61.5	0	0	0	1	0	0	0	0	0	0	0	0	0	0.2	91	75	17	36.67	8	7.6	19.9	42	2	135	3.7	10	8.2		4	4.2	7.3	382.5	-9	9.6
31157301	1	F	33	165	56.2	0	0	0	0	0	0	0	0	0	0	1	1	1	0.917042163	112	86	26		7.1	8.2	18.1	31	2.1	149	3.2	7.2	1.1	0.6		1.9	7.01	257.5	-24	12.8
31172345	1	M	61	173	89	0	0	1	0	1	0	1	1	1	0	1	1	1	0.7	121	61		37.33	17.1	6.7	17.2	142	1.1	136	4.7	7	6.8			3.3	7.14	79	-4	1.3
31173862	1	M	70		92.6	0	1	0	0	0	1	0	1	0	1	1	1	1	1.040498782	67	71	30		13.2	7.9	14.4	89	1.8	141	3.9	8.1	2.4	1.2	2.1	3.1	7.39	154	-3	6.9
31186394	1	F	69		65.4	0	0	1	1	0	0	0	1	0	1	0	0	0	0.6	71	70	28	37.33	3.5	7.2	23.6	86	1.9	143	6.1	9.1	4.4	39.4		2.8	7.48	161	4
31187694	0	F	62	165	164	0	0	0	0	1	0	0	1	0	0	1	1	1	0.820751154	62	96	33	36.28	22.4	11.4	17.4	330	1.2	140	4.4	7.6	11.7	0.6		7.5	7.26	280	-5	0.5
31195694	0	M	66	168	85	1	0	1	0	0	0	0	1	0	0	1	1	1	1.6	110	75	18	37.33	38.5	10.5	15.5	104	2.2	144	5	8.9	5.1	4.4		4.3	7.28	118.75	-6	3.7
31196251	0	M	61	170	63.5	0	0	0	0	0	0	0	1	1	0	1	1	1	0.5	118	55	34	36.56	19.3	7.1	15.2	275	3	138	5.9	6.8	5.5	0.7		1.1	7.14	93.33333333	-14	9.7
31232370	0	M	55	175		1	0	1	0	0	0	0	0	0	0	0	0	0	0.6					9.9	8.8	18.8	102	2.4	134	4.3	9.1	4.4	5.6	3.4	4.8	7.27	322.5	-4	1.9
31240222	1	M	67	183	90	0	0	0	0	0	0	0	0	0	0	1	1	1	0.4	88	63	30	36.72	23.4	8	18.8	87	3.7	128	4.7	8	5.6			1.1	7.26	172	0	3.1
31251469	1	M	80	173	79	0	0	0	0	0	0	0	1	0	1	1	1	1	0.6	65		40	35.56	12.5	9	21.8	18	3.2	131	5	7.1	7.1			3.2	7.3	392	-11	1.4
31262149	1	M	62	182	93.3	1	1	0	0	1	0	0	1	1	0	1	1	1	1.5	77	60	32	36.61	8.7	8.8	15.1	152	1.1	122	6.7	7.3	6	0.3	3.1	6.1	7.19	113.75	-12	1.3
31265331	0	F	71	152	90	1	1	1	0	0	0	0	0	0	0	1	0	0	1.1	104	77	16		12.9	7.3	15.1	295	1.2	145	3.7	9.1	6			5.2	7.37	242.8571429	0	0.6
31271196	1	M	70	168	85.8	0	0	0	1	0	0	0	0	0	0	1	0	1	1.1	80	70	15	37	8.2	7	20.7	33	1.4	138	3.5	8	4.2	5.2		4.5	7.42	315	1
31271640	1	F	76	155	43.5	0	0	0	0	0	1	0	1	0	0	1	0	0	0.791876064	94	61	15	36.61	10.6	7.6	15.7	111	3.3	136	4.3	6.7	4.4	3.6		3.3	7.4		-6	6.3
31285867	1	M	79	178	100	0	0	0	1	0	0	0	0	0	1	1	1	1	1.018594195	101	64	34	37.06	19.9	14.9	13.1	65	1.6	150	5.2	6.6	7.8	2.2	3.3	4	7.17	148.3333333	-13	6
31299423	0	M	57	173	97.9	0	0	0	0	1	0	0	0	0	1	1	1	1	1	109	63	27		15.9	9	16	74	1.3	143	6.4	8.6	5.3	3.8		3.4	7.41	365	0	4.2
31299833	0	F	79		103.5	1	0	0	0	0	1	0	0	0	0	0	0	0	0.9	63	88	20		13.1	9.4	15.7	55	1	135	4	8.4	2.3	0.8		1.1	7.31	371.4285714	-6	0.9
31300090	1	M	32	168	105.1	0	0	0	1	0	0	0	0	0	0	1	1	1	1.194103024	94	66	30	37	20.4	7.2	16.4	42	3.7	124	4.7	7.3	8.7	11.9		4.5	7.26	125.5555556	-5	1.6
31303342	0	M	40	183	105	1	1	0	0	0	1	0	0	0	1	0	1	1	3.7	121	122	22	38.89	7.7	8.6	16.3	109	1.5	139	4.4	8.3	6.3	0.5		10.6
31333711	0	F	60		113	1	0	0	0	0	0	0	1	1	0	0	1	1	2.6	69	86	18	36.56	22.9	13.2	17.6	165	1.5	138	6.3	9.6	5.8	3	2.8	4	7.26	452.5	-9	3.3
31338941	0	F	54	160	65	1	0	0	0	0	0	0	0	0	1	0	1	1	2.4	80	93	17	35.61	17	10.1	15.5	149	1.6	134	4.5	8.6	4.8	0.4	3.5	5.2
31343250	0	M	66	168	86	1	0	0	0	0	0	0	1	1	0	0	1	1	1.5	82	76	26		16.8	10	12	133	1.1	136	6.2	7.8	4.4	5.8	3	5.3	7.3	110	-6	3.3
31345498	0	F	51	160	73	1	0	0	0	0	0	0	0	1	0	1	1	1	2.4	66	80	16	36.83	19.3	8.9	16.6	232	1	125	5.1	8.4	4.1			6.1	7.55		1	0.9
31345521	0	M	32	183	125.7	0	0	0	0	0	0	1	0	0	0	0	1	1	1.194103024	97	88	17	38	20.2	10.2	14.8	102	1.2	145	5.2	7.7	5.9	2.2	2.5	9.2	7.34	260	-3	1.4
31378939	0	M	69		111.6	1	1	0	0	1	1	0	1	0	0	0	0	0	1	98	63	20	37.06	18.6	7.7	17.2	369	1.6	141	4.2	7.7	3.2			3.2	7.32	75	-1	1.2
31382866	1	M	77	178	80.5	0	0	0	0	0	1	1	0	0	0	1	1	1	0.9	100	81	15	36.56	18.6	5.8	16.4	85	2.9	128	6.3	8.2	10.7			4
31392286	0	M	35	183		0	0	0	0	0	0	0	0	0	0	1	1	1	0.8	104	65	22	37.28
31395458	0	F	53		69.4	0	0	0	0	0	0	0	1	0	1	1	1	1	0.8	106	70	26	38						144	5	9.5	9			3.1	7.5	372.5	1	12.5
31404511	0	M	67	185	128.8	0	1	0	0	0	0	0	1	0	0	0	0	0	1.048547119	99	95	21		8.4	11.3	14.1	89	1.4	136	5.3	7.4	6.5	0.9		7
31410635	0	F	66		113.7	1	0	0	0	0	0	0	1	0	0	1	0	0	2.3	93	75	18	37.22	14.8	8.2	13.7	134		129	3.9	7.1	6.2	0.3		6.9	7.22	271.4285714	-8	0.6
31435211	0	M	66	168	74	0	0	1	0	0	0	0	0	1	0	0	1	1	1.051324524	78	78	24		4.6	10.4	14.6	39	1.5	143	5	7.9	9.5	5.4	3.3	4.8	7.34	142.8571429	-5	2.9
31444972	1	M	70	185	109.5	1	1	1	0	0	1	0	1	0	1	1	1	1	2.1	103	62	17		11.9	8.6	18.1	161	1.5	134	5	9.3	5.2			6.9	7.36	198	-2	2.2
31447199	1	M	64	183		0	0	0	0	0	0	0	0	0	0	0	1	1	1.057030815	85	66	26	35.6	8.7	9.6	13.1	140	1.8	135	5.6	7.7	8.3	0.8	2.6	2.5	7.19		-10	5.4
31451880	0	F	64	165	76	1	0	1	0	0	0	0	0	0	1	0	1	1	1.2	117	104	17	36.78	14.1	7.8	20.3	130	1.2	129	4.5	8.1	3.9	0.9	2.2	4.6	7.45	450	6	1.1
31456598	0	F	67	160	79	0	0	0	0	0	0	0	0	0	0	0	1	1	1	94	81	18	36.89	29.8	10.3	14.5	188	1.4	133	5.3	8	7.8			6.1	7.25	282.5	-10	1.1
31466277	1	M	70	170	80.4	1	1	1	0	0	1	0	1	0	0	1	1	1	1.2	80	43	28		14.5	10.5	14.8	106	2.4	142	6.3	8.4	8.9	5.3	2.6	3	7.26	82	-11	13.3
31471562	0	M	72		120.2	1	1	0	0	0	1	0	1	0	1	1	1	1	3.4	65	66	13		17.2	11.6	14.4	244	1	134	5.8	8.8	5.3			4.1
31476501	1	M	40	178	95.3	0	0	0	0	0	0	0	0	0	0	1	1	1	1.148138737	93	86	28		12.7	9.4	15.3	131	2.4	136	4	8.6	2.7	13	2.3	5.1	7.5	272.5	1	5.3
31480744	0	M	64	175	76.3	1	1	1	0	0	1	0	1	0	0	0	0	1	1.9	80	80	15	36.5	3.5	10.8	16.8	91	1.5	130	4.4	8.1	4.6	0.5		6	7.4		0
31490440	0	M	73		144.3	1	0	1	0	0	0	0	1	0	0	0	0	0	2.1	99	63	21		6.6	8.4	20.1	281	1.6	143	3.4	8.8	6.5			4.6
31494446	0	F	51		67.3	0	0	0	1	0	0	0	0	0	0	0	0	0	0.7	116	85	40	37.56	28.4	7.5	21.6	283	1.6	152	4.5	10.4	7.8	6.6		5.2
31495164	0	M	27	170	113.5	0	0	0	0	0	0	0	0	0	0	1	1	1	0.6	104	57	31		38.9	10	17.7	99	1.7	133	4.4	8	3.8	20.6	2.1	3.8	7.28	188	-9	1.6
31506424	0	M	72			1	1	1	0	0	0	0	1	0	0	0	0	1	5.1	88	63	20	36.5	13.3	12.5	16.1	193	1.6	139	4.7	8.7	6.2			12.9
31516490	0	F	77	160	65.1	0	0	1	0	0	0	0	1	0	1	0	0	1	1.1	70	81	19	36.9	7.4	11.8	16	82	1.8	137	5.8	8	9.9	2.8	4.1	4.6
31520383	1	F	55	157	54.6	0	0	0	0	0	0	0	1	0	1	1	1	1	0.4	111	75	15	37.17	26.5	9.3	21.7	162	9	131	4.6	6.5	8.4	4		3.2
31525827	1	F	30	165	52.6	0	0	0	0	0	0	0	0	0	0	1	1	1	0.6	96	67	11	37.28	36.9	9.3	17.4	138	2	140	3.8	8	5.6	14.3	2.1	2
31526530	0	M	35	178	71	0	0	0	0	0	0	0	0	0	0	0	1	1	0.6					7.8	8.6	14.5	249	1.8	133	5.7	8.7	6.3	0.6		2.4	7.28		-5	4.4
31541089	0	F	81		83.7	1	1	1	0	0	1	0	1	0	0	1	1	1	0.6	63	46	15	36.7	23.2	9.8	16.1	261	1.3	137	4.2	9.4	4.1			2.3	7.34		3	1.9
31541318	1	M	52	175	67.5	1	0	1	0	0	0	0	0	0	1	0	1	1	1.5	62		26	34.6	10.2	9.3	17.2	157	10.3	136	6.6	11	12	2.5	3	4.2	7.31	113	-13	16.4
31544530	0	M	57	183	76.4	1	0	0	0	0	1	0	1	0	0	0	0	0	2.6	93	75	23	36.83	12.3	7.7	15.9	211	1	134	4.4	8.7	4.4	0.2	2.9	6.8	7.36		0	1.5
31547463	1	M	75	180	79.7	1	0	1	0	1	1	0	1	1	0	1	1	1	4.1	92	74	25	36.7	8	8.3	21.4	72	1.7	126	6	10.3	7	1.7		6	7.28	142	-12	4.7
31550648	1	M	62	178	87.5	0	0	0	1	0	0	0	1	1	1	1	1	1	1.062950753	76	70	28	36.67	10.8	7	20.9	62	2	141	4.4	8.3	6.4	20.2	3	1.9	7.26	238	-8	2
31569344	0	F	47			1	0	0	0	0	0	0	1	0	0	0	0	0	1.6	84	70	19	36.28	18.9	8.7	22.7	748		136	6.2	8.1	5.1			3.7
31570655	1	M	81	173	74.5	0	0	0	1	0	1	1	0	1	1	1	1	1	1.014124279	133	67	22	36.7	8.7	7.7	23.5	63	1.7	135	5.2	7	8.7	2.1	2.3	4.1	7.18	368	-15	8.8
31574288	1	M	54	178	92.5	0	0	0	1	0	0	0	0	0	1	1	0	0	1.089099033	79	79	26	36.11	10.2	7.8	21.5	32	1.3	146	4.4	8.8	10.2			8.6	7.25	202	-10
31582323	1	M	74	180	127.9	1	1	1	0	0	1	0	1	0	1	1	1	1	1.9	91	56	21		32.1	10.9	19.3	176	2.5	142	5.7		11.5	4.7		6.2	7.24	94	-7	5.8
31583169	0	M	69	173	79	1	0	1	0	1	0	0	1	0	0	0	0	1	3.6	91	61	12	35.33	2.4	8.9	17	76	1.2	134	4.4	7.8	6.3			4.5
31593624	0	M	63	175	71.9	1	0	0	0	0	0	0	1	0	1	1	1	1	2.4	57	69	19	36.17	24.9	7.8	13.1	167	2	131	6.4	7	11.7	2.2		12.7	7.23	146	-11	3.7
31595929	0	M	42	183	94.2	0	0	0	0	0	0	0	0	0	1	1	1	1	1.138326805	139	81	24	40.2	4.3	8.5	14.4	67	1.6	126	3.7	7.8	1.1	2.7	2.6	3.5	7.32	214.0625	-3	1.5
31599600	0	M	60	185	105	0	0	0	0	0	1	0	0	0	0	1	1	1	1.069099626	71	55	28	36.56	14.1	7.8	20.1	149	2.4	144	5.5	7.3	9.5	2		4.3	7.29	406	-6
31608691	0	M	84	175	88.6	1	0	1	0	0	0	0	0	0	0	0	0	0	1	84	76	30		15.6	8.9	16.1	285	1.3	144	3.5	6.5	7.8	1.3	2.4	3.2	7.45	230	1
31613027	1	M	82	173	110	1	0	1	0	0	0	0	0	0	0	1	1	1	3.2	80	71	24		4.3	12.9	17.1	14	1.7	139	4.1	8	4.8	6.3	3.2	3.2	7.36	136.6666667	0	7.4
31615720	1	M	55		157	1	0	0	1	0	0	0	0	0	1	1	1	1	1.6	53	62	25		14.7	6.3	22.8	155	1.7	142	4.2	10	3.3	9.5		3.4	7.33	193.75	-3	1.6
31620848	0	F	48	165	84.6	1	0	0	0	0	0	0	0	0	0	0	0	0	0.5	72	65	12	36.61
31623159	0	M	51	175	71.3	0	0	0	1	0	0	0	1	1	0	0	0	0	0.5	93	80	20		15.6	7.2	22	42	2	130	4.6	7.4	6.6	3.6	3.6	4.8
31631455	0	M	73	157		1	0	0	0	0	0	0	1	0	0	1	1	1	1.2	87	74	24	36.78	11.1	7.7	16.4	92	1.5	132	4.8	7.2	5.9	10.3		7.8
31657059	1	F	73		73.5	1	1	1	0	0	1	0	1	0	0	1	0	0	2.1	74	60	8		16.7	8.2	26.5	160	1.6	133	5.2	7.9	7	0.9		4.1
31671100	0	M	54	180	139	1	1	1	1	0	0	0	0	0	0	0	0	0	1.9	105		20	35.56	6.2	8.3	17.1	186	2.2	138	5.5	9	8.3			4.5	7.13	234.2857143	0	0.8
31681061	1	M	83			1	1	0	0	0	0	0	0	1	0	1	0	0	1.2	94	64	18	36.8	16.3	9	19.9	106	0.9	143	3.4	7.2	4.1		1.5	3.6
31682246	1	F	81	160	61.5	1	1	1	0	0	0	0	1	0	1	1	1	1	1.7	93	58	30	36.44	52.8	6.8	17.4	76	2.2	154	5.2	8.9	7.4	3.3		2.5	7.27		-11	17.7
31685501	0	F	78		112.5	1	1	1	0	0	0	0	1	0	0	1	0	0	1.6	76	67	23	36.33	17.1	8.8	18.7	117	2	129	4.2	6.8	2.1	0.7	1.6	3.6
31689230	0	M	66	179	146.5	1	0	0	0	0	1	0	1	0	0	0	0	0	2.2	73	72	24	37.11	15.8	7.5	12.8	232	1.2	134	5	9.3	10.1			8	7.4	148	-2	0.7
31694753	0	M	63		99.2	0	0	0	0	0	0	0	1	0	0	0	0	0	1.059963159	83	89	14	36.67						133	4.6	7.3	11.8			9.8	7.35		-7	7.9
31695091	0	M	74	173	199.1	1	0	1	0	0	0	0	1	0	0	0	0	1	1.2	90	63	18		8.3	9.4	16.6	263	3.7	138	3.8	8	4.8	4.7	2.6	4.8
31698808	1	M	66	168	109	0	0	1	0	0	0	1	0	1	0	1	1	1	1	85	73	22		56.1	8.9	16.4	42	2.1	137	5.5	8	7.7	2.1		3.9	7.16	197.5	-13	9.4
31701999	0	F	71	152		1	0	1	0	0	1	0	0	0	1	1	1	1	0.7	116	64	24		11.3	9.2	15.6	109	1.4	134	5.2	9	3.7			3.8	7.41	295	0	2.3
31703996	0	M	70	175	87.5	1	1	0	0	0	1	0	1	0	1	1	1	1	0.3	90	89	11	36.67	20.5	8.4	18.3	129	1	134	5.3	7.9	6.2	0.6	2.5	2.8	7.36	334	-3	2.1
31713445	0	F	50	170	74	1	0	1	0	0	0	0	0	0	0	1	1	1	5	78	80	20	36.67	8.3	12.6	16.6	110	1.5	139	6.1	7.1	6.7	0.2		6.7	7.33	362.5	-6	2
31713528	0	M	73	178	80.7	1	1	0	0	0	1	0	0	0	0	0	0	0	4.8	96	80	23		6.3	7.1	16.7	76	1.9	136	4.3	8.5	6.7			8.3
31728367	1	F	71		106.3	0	0	0	0	0	1	1	1	0	0	1	1	1	0.8	80		26	36.9	25.1	12.6	15.3	160	1.7	140	4.7	8.2	8			3.4	7.35	224	-3	1.6
31733731	1	F	67	165	79.3	0	0	0	1	0	0	0	0	0	0	0	0	0	0.7	92	78	15	37	15.6	10.6	19	47	4.6	132	3.9	9.9	6.9	42.7	3.8	3.9	7.42	232.5	-6	2.7
31745657	0	M	70	165		1	1	1	0	0	1	0	1	0	0	0	0	0	2.3	109	67	18	36.44	9.9	8.5	17.7	296	1.5	144	4	8.7	4.4			3.9	7.46	227.5	8	2.3
31777308	1	M	69	165	254	0	1	0	0	0	1	0	1	0	0	1	1	1	1.043135746	118	72	36		10.5	8.4	16.3	70	2.1	145	4.6	8.2	5.8	4.6		2.7	7.3	121.4285714	-1	6.4
31778525	0	M	85	183	67.2	1	1	1	0	0	1	0	1	0	1	1	1	1	2	60	75	15	36.44	23.8	11.1	14	94	1.8	144	4.8	7.2	5.5	0.9	2.9	4.3	7.3	482.5	-8	1.6
31810165	0	F	91	169	60.2	1	0	0	0	0	1	0	0	0	0	0	0	0	0.9	79	71	24		8.6	7.1	15	231	1.4	137	4.6	8.5	6.2	0.5		5.7
31830836	1	F	80	155	96	1	1	0	0	1	0	0	1	0	0	1	0	0	1	103	78	24		10.6	8	17.4	207		139	4.9	8.9	5.8			3.6
31831287	0	M	35	191	171.5	1	0	1	0	0	0	0	0	0	0	1	1	1	1	102	78	29	37.83	7.4	11.3	15.6	197	1	130	5.3	6.7	9.3	0.5	3	5.3	7.25	275	-1	1.2
31832227	0	F	33		54	1	0	0	0	0	0	0	0	0	0	0	0	0	4.9	82	78	19	36.89	5.2	11.7	19.8	60		139	5.4	8.8	5.1			10.2
31836611	1	F	81	163	71.5	0	0	0	0	0	0	0	0	0	1	1	0	1	0.78305008	79	66	16	37.06	25.9	7.5	15.5	393	1.2	136	4.7	6.4	9.1	1.1	2.2	3.8	7.3	290	-9
31847679	0	F	60	157	93.6	0	0	0	1	0	0	0	0	0	0	1	0	0	0.8	49	69	21	35.44	16.4	10.2	21.9	96	2.5	138	3.9	8.7	3.9	18.4		3.2	7.47		1	1.5
31872625	1	F	93	155	62.8	1	0	1	0	0	1	0	0	0	1	1	1	1	0.4	96	75	14	35.89	11.7	12.2	17.1	354	4	145	3.6	7.7	4.5			3	7.48	412	2	1.4
31890533	1	M	63	183	118.5	1	0	0	0	0	1	0	1	1	0	1	1	1	6.1	72	64	9	36.94	17	8.3	15.6	290	1.7	125	7.8	9.4	9	0.4		8	7.32	194	-7	4.4
31891369	0	M	65	178	84.5	0	0	1	0	0	0	0	0	0	0	1	1	1	1.1	116	96	30	38	6.2	12.2	15.4	169	1	132	5	6.6	5	0.9	2.4	2.9	7.22	69	-7	1
31898965	1	F	74	157	81.8	1	0	1	0	0	1	0	0	0	0	0	0	0	2.9	79	69	23	36.06	5.8	8.6	18.2	269	1.2	140	4.2	8	4.8			5.8	7.49		1	1.1
31903841	0	M	26	183	92.1	0	0	0	0	0	0	0	0	0	0	0	0	1	1.238524946	106	88	16		10.6	8.5	13.5	208	1	131	4.3	7.2	6.6			5
31911210	1	M	54	175	100.6	0	0	0	1	0	0	0	0	0	0	1	0	0	1.089099033	51	49	18	36.17	9.5	6.6	29.6	66	2.3	150	4.3	9.7	6.3	43.2	3.5	4.8	7.43	162.5	1	1.7
31914587	0	F	63			0	0	0	0	0	0	1	0	0	0	0	0	1	0.5	73	96	18		20.3	8.5	18.9	46	1.6	141	3.9	9.1	4.5	8.8		1.1
31927691	1	F	57	170	143.8	0	0	0	0	0	0	0	0	0	0	1	1	1	0.83298115	96	67	23		37.3	11.8	14	171	1.6	135	6.3	7.7	10	0.6		4.4	7.07	312.5	-19	6.4
31939181	0	M	45			0	0	0	1	0	0	0	0	0	0	0	0	0	1.124594967					20.8	7.5	28.1	58	2.5	146	3.6	8.9	6.6	31.9	2.8	5.1	7.37	218	0	2.7
31942347	0	M	78	196	113	1	0	1	0	0	1	0	0	0	1	1	1	1	4.4	75	73	21		9.3	9.4	14.4	157	1.1	140	5.6	8.2	3.9			9.4	7.39	215	-2	1.3
31945426	0	F	65	168	128.1	0	0	1	0	0	0	1	0	0	0	1	1	1	0.5	123	75	32	37.56	11.8	11.9	17	159	1.7	131.5	4.85	7.25	3.7	2.2	2.6	3.15	7.26	226	-12	5.2
31961399	0	M	27	163	70	0	0	0	0	0	0	0	0	0	0	0	0	1	0.4	99	97	22	34.6	8.7	9.8	15.1	82	1.2	137	5.4	7.8	5.5	3.9		3.6	7.29	367.5	-5	4.9
31963689	0	F	53	173	84.5	1	0	0	0	0	0	0	1	0	1	1	1	1	1.3	58	63		35.44	17.9	9.4	16.7	319	1.1	130	6.9	8.6	8.6	0.3	3.7	5.7	7.22	480	-15	1
31967317	0	F	69	163	55.4	1	0	0	0	0	1	0	0	0	1	1	1	1	1	101	77	16	36.8	36.1	8.1	14.8	335	1.2	134	5.2	8.9	9	0.2	2.6	3.3	7.26	78	-5	1.3
31976217	0	M	58		68	1	0	0	0	0	0	0	0	0	0	0	0	0	3.2	63	69	20	36.67	3.2	10.2	15.8	95		130	4.8	7.5	7			5.2
31986541	0	M	34	163	108.4	0	0	0	0	0	0	0	0	0	0	0	0	0	0.1	93	103	26		28.9	8.7	16	528	1.1	115	3.7	6	6.9			0.7
31988986	0	F	75	160	93.5	1	0	0	0	0	0	0	1	1	1	0	1	1	1.7	77		30	36.39	22	6.4	17.4	283		126	6.8	7.3	6.3			4.6	7.24	162.745098	-6	3.1
31991489	1	F	55	157	77.5	0	1	1	0	0	0	0	1	0	1	0	1	0	0.3	107	66	15		21.6	9.6	19.9	475	1.7	136	6.2	9.1	8.8	0.7		2.2	7.09	175	-17	14.8
31999886	0	M	89	170	68.9	1	0	0	0	0	1	0	0	0	0	0	1	1	1.5	90	60	24		28.6	9.5	15.9	191	1.5	127	4.7	8	4			4.3	7.34	178	-3
32000279	1	M	68	170	100	1	1	0	0	1	1	0	0	0	0	1	1	1	2.6	98	82	24	37.11	11	10.4	16.3	332	1.2	126	5.6	7.5	8.2			11	7.34	154	-2	1.2
32004198	1	M	67		93	0	0	0	0	0	1	0	1	0	0	0	1	1	0.9	104	100	23	37.17	0.1	7.9	14.8	34	1.2	137	3.2	8	7.5	0.4		7.7
32010619	1	F	66	160	68	1	0	0	1	0	0	0	0	0	0	1	0	1	0.9	73		17	36.22	10.3	8.6	18.1	79	2.7	146	3.4	8	3.1	8.1		3.2	7.32	252	-9	2.1
32024643	1	M	62	178	103	1	0	0	0	0	1	0	0	1	0	1	0	0	1	91	66	14	36.11	20.5	6.8	19.6	44	2.2	139	4.3	8.6	8.3	5.9		4.6	7.45	248.5714286	0	2.5
32025098	0	M	59	183	90	0	0	0	0	0	0	0	0	0	1	1	1	1	0.7	77	66	20		10.5	9.5	15.1	111	1.7	134	7.7	6.5	9.6	0.4	2.4	3.4	7.33	320	-6	3.5
32026706	0	F	49	170		0	0	1	1	0	0	0	0	0	0	0	0	0	0.855438356	77	86	21	35.94	5.7	7.2	20.9	55	3.5	139	4.1	11.3	7.7	23	5.6	5.1	7.38	90	-1	2.8
32042513	0	F	69		76.1	1	0	0	1	0	0	0	1	1	0	0	1	1	0.6	76	63	36	37.06	36.4	7.6	22.4	189	1.3	137	3.4	9.5	3.6	3.9	2.3	1.6	7.37	246.6666667	1	1
32046874	0	F	56	170	64.3	1	0	0	0	0	0	0	1	0	0	1	1	1	1	65	81	14	36.5	37	9	15.3	164	1.4	129	3.9	8	3.5			4.7	7.44	312	-4
32054073	0	F	79	165	70.8	1	0	1	1	1	0	0	1	0	0	0	1	1	1.9	65	60	9	36.06	5	10.6	16.6	36	1.4	141	3.6	8.5	3.8			1.9
32057497	1	F	72	157	82.6	0	0	1	0	0	1	1	0	0	1	1	1	1	0.799443494	87	65	30	36.89	17.7	13.1	15.8	175	2.1	146	5	6.6	4.2	1.7	2	3.8
32079317	1	F	43	160	71.6	0	0	0	1	0	0	1	0	0	0	1	1	1	0.8	88	73	31	37.22	34.9	8.8	24.5	145	3.2	147	4.3	8.3	4	33.5		1.9	7.28	124	-11
32107176	0	F	54		107	1	0	0	0	0	0	0	1	1	1	0	1	1	1.9	116	118	24		7.9	8.5	18.5	165		141	3.5	7.4	3	0.2	2.8	5.7
32108191	0	M	63	178	72.8	0	0	0	1	0	0	0	1	0	1	1	1	1	1	111	67	20	33.2						135	6.1	9.5	11.3			6.7
32112007	1	M	68	178		1	1	0	0	1	1	0	1	0	0	1	1	1	1	73	73	22	37.28	16.7	8.7	17.8	169	1.9	129	5.2	8.2	6.6			7.9	7.21	207.5	-5	1.3
32130648	1	M	36	165	65.6	1	1	0	1	0	0	0	1	0	0	0	0	0	1.4	103	87	32	37	13.7	9.8	14.5	282		139	4.5	8.8	8.6	1.1		6.2
32131713	1	F	82	152	60.7	1	1	1	0	0	1	0	0	0	1	1	1	1	0.5	121	76	18		6.1	7.6	21.3	82	3.6	146	5.2	7.2	7.9	1.9		1.9	7.09	108.3333333	-17	14.3
32136031	1	F	69		45	1	0	0	0	0	0	0	1	0	1	1	0	1	2.2	108	62	17	36.39	28.2	7.8	18.4	236	1.8	144	3.6	7.3	6.6	0.3	2.4	2.5	7.13	337.5	-17	23.7
32137898	0	M	52	170	77	0	0	1	0	0	1	0	1	0	0	1	1	1	1.096353503	94	79	21	36.72	20	9	16.6	277		136	5.5	8.4	8.4			6.5	7.29	217.5	-8	1.3
32142799	0	F	46	163	90	0	0	0	0	0	0	0	0	0	1	1	1	1	0.864998547	120	66	33		24.2	9.3	14.9	242	2.4	127	3.4	7.6	3.6	2.4	2.4	4.7	7.33	118	-6	6
32144340	1	M	48	180	70.1	1	0	0	1	0	0	0	0	0	0	1	0	0	3	100	137	20	37.11	15.1	9	15.5	172	1.9	141	4.9	9.3	8.5	3.8	3.5	5.5
32144820	1	F	65	168	171.4	1	0	0	0	0	0	1	1	0	0	1	0	1	1.5	111	70	10	36.61	9.5	6.5	19.7	71	1.6	136	4	7.6	3.5	2.3		4.7
32147981	0	F	44	165	64.3	1	0	0	0	0	0	0	1	0	0	0	1	1	2.7	99	54	18		17.7	7.9	18.8	374		138	3.3	8.4	2.3			3
32148744	1	F	36		85.2	0	0	0	0	0	0	0	0	1	0	0	1	0	0.3	106	111	20	35.22	0.2	8.3	16.6	21	1.7	138	4.6	8.7	5.8	5	3	2.5	7.44		-3
32172367	0	F	30	142	64.4	1	0	0	1	0	0	0	0	0	0	0	0	1	6.6	68	81	18	36.94	8.4	7.8	17.6	474	1.4	141	3.5	9.9	4	0.5		7.6	7.38	130	2
32172538	0	F	84	140	91	0	0	0	0	0	0	0	0	0	1	1	1	1	1.1	60	77	30	36.4	19.7	13.6	13.7	246	1.3	130	8.7	7.4	5.6	1.7	2.9	2.1	7.05	131.4285714	-22	5.2
32181960	1	F	55	163	104.5	1	0	0	1	0	0	0	0	0	0	1	1	1	1.8	111	68	30	37.61	17.5	8.1	18.1	93	2.2	138	6.3	9.7	4.2	36.9	3.4	3	7.42	95	3	3.9
32188745	1	F	69	165	91.4	0	0	0	0	0	0	1	1	0	1	1	1	1	0.805451113	49		29		26.4	7.9	15.4	161	1.9	124	6.3	8.6	14.5	0.9	2.5	4	7.03	71	-21	11.8
32202312	1	F	52	163	96.4	0	0	0	0	0	0	0	0	0	0	1	0	0	0.7	66	81	20	35.56	7.8	11.3	14.6	182	1.2	136	4			0.4	2.6	1.8	7.37	109	-2	0.6
32202947	0	F	77	163	55.1	1	0	0	0	1	0	0	0	0	0	1	1	1	1.3	80	52	15		27.6	10.8	18.8	152	1.5	132	5.9	8	4.7	0.7	2	3.3	7.39	217	-6	3.9
32211280	0	F	36		83.7	0	0	0	0	0	0	0	0	0	0	0	1	1	0.5	99	99	25	36.5	24.5	7.6	15.1	37	1	138	4.2	7.4	6.2	1.2	2.8	3.7
32217325	0	M	73		116.4	1	1	0	0	0	1	0	1	0	0	0	0	0	1.4	47	63	10	36.67	8.8	7.9	15.1	167	1.3	133	5.6	8.3	10	0.4		4.9
32226561	0	M	54	170	122	0	0	1	0	0	0	1	1	0	0	1	1	1	1.089099033	87	94	24	37.2	13.4	9.8	14.3	187	1.2	139	5.6	7.6	4.5	0.4	3.4	3.4	7.3		-10	5.6
32226600	0	M	70	183	79.2	1	1	1	0	0	1	0	1	0	1	0	1	1	3.3	66	53	16	37.39	22	8.3	15.9	234	4.4	135	3.6	8.9	4.4			9.9
32259031	0	M	77	180	97.1	0	0	1	0	0	0	0	0	0	0	1	1	1	0.7	89	68	19	37.22	14.4	14.3	14	220	1.3	130	4.5	3.8	4.2	1	3.3	5.2	7.31	191.6666667	-11	1.3
32259369	0	M	66	185	128	0	1	0	0	0	1	0	0	0	1	1	1	1	0.5	95	71	30		37.1	8.7	16.4	353	2.1	140	4.2	7.5	8.3			2.4	7.27	290	-11	5
32280801	0	M	51		92.3	1	0	0	0	0	1	0	1	0	0	0	1	0	5.5	114	55	20		17.7	10	17.8	207	1.8	132	4.7	7.9	8.7			11.8
32295344	1	F	56	173	109.8	0	0	1	0	1	0	0	1	0	0	1	0	0	0.9	130	75	25	39.9	2.5	8.5	18.3	43	1.4	133	5.1	6	3.3	1.2	2.2	1.8	7.26	88	-2	4.6
32301868	0	M	77		90.6	1	1	0	0	1	1	0	1	0	1	1	1	1	1	88	74	15	36.94	13.5	12	15.6	119	1.8	129	5	5.2	7.5	0.1		4.6	7.3	240	-11	6.4
32306963	1	M	72		90	1	0	1	0	0	0	0	0	0	0	1	1	1	2.3	80	85	17		15.5	12.7	18	229	1.7	142	5.2	8.2	7.2	4.2		5.4	7.03	270	-21	9.9
32317492	1	F	58	155	88	0	0	0	1	0	0	1	0	0	0	1	1	1	1.1	64	55	16	38	19.3	8.9	19.4	161	1.6	130	6.4	7.1	11.1	22	2.1	5.1	7.23	106	-9	3.8
32324894	1	M	64		80.5	1	0	1	0	0	0	0	1	0	0	1	1	1	1	66	61	18	37.89	6.4	10	14.8	163	1.3	133	3.4	8.1	4.4	2.1		2	7.41	152	-5	1.1
32327199	1	F	91	155	76	0	1	0	1	0	0	0	0	0	0	1	1	1	0.6	107		24	37.4	13.1	8.8	17.2	89	1.2	146	5.3	5.8	9.4	0.6	2.7	1.9	7.06	130	-17	12.5
32332328	0	M	62	180	102	0	0	0	0	0	0	1	1	0	0	1	1	1	0.9	91	66	26		18.6	11.5	14.6	61	1.5	136	3.5	7.1	7.1	0.6		2.1	7.08	193	-20	13.5
32347409	0	M	47	173	111	1	0	0	0	0	0	0	0	0	0	1	1	1	1.6	89	67	16		17.8	12.3	18.4	223	1.3	136	5.4	8.3	10.1	0.4		10.8	7.17		-13	1.1
32352192	0	F	75	160	96.6	1	0	0	0	0	0	0	1	0	0	0	0	0	0.6	148	73	24		15.9	8.5	17.7	187	1	133	4.2	7.1	4.2	2		2.7	7.31	154	-4	2.2
32355617	0	M	77	163	91.3	1	0	0	0	0	0	0	0	0	0	0	0	0	1.4	91	66	21		9.4	9.2	20.4	249	1	138	3.5	7.6	4.4	0.2	1.7	3.1	7.45		-1
32359580	1	M	69	185	86.2	1	0	0	0	0	1	0	1	0	1	1	1	1	1.5	72	64	20	33.4	20	8.4	15.9	87	2.1	141	4	8	11	2	2.5	3.2	7.09	118.3333333	-19	8.5
32359651	0	M	51	173		1	1	1	0	0	0	0	0	0	0	1	1	1	2.6	80	66	19	36.5	4.4	8.5	19	64	2.4	134	7.1	9.4	8.7	1.5		6.9	7.43	257.5	0	4.2
32382156	1	M	68	180	61.1	1	0	1	0	0	0	0	0	0	0	0	0	0	1.1	98	78	17	37.11	10.5	6.4	16.3	322		138	4.2	8.1	4.5			3.1	7.46	77.5	4	1.4
32390710	0	M	46		99.5	1	1	0	0	1	0	0	0	0	0	0	0	0	11.9	71		26	36.89
32408174	0	M	79	168	72	1	1	0	0	1	1	0	0	0	0	1	0	0	0.8	60	80	20	36.44	8.2	10.1	19.9	90	2	131	3.7	9	5.2	0.9	3.2	2
32409095	0	M	80		87.1	1	1	1	0	1	0	0	1	0	1	0	1	1	1.3	73		9	36.39	16.8	8.4	18.3	106	3.1	129	5	10.2	10.2	2.2	3.4	5.6	7.42	470	-1	1.3
32412529	1	F	65	155	99	0	0	0	0	0	0	0	0	0	1	1	1	1	0.813957141	90	65	15		9.1	9.8	15.3	68	1.9	143	4.8	10.4	9.1	2.6	2.6	2.6	7.2	180	-11	8.9
32412704	0	F	57		61	0	0	0	1	0	0	1	0	0	1	1	1	1	1	97	88	24		9.4	13.5	18.9	58	1.2	136	3.6	5.4	5.4			3.3	7.36	286	-6	2.9
32414218	1	M	61	163	98.3	0	0	0	0	0	0	0	0	0	0	1	1	1	1.065995555	83	52	13	36.1	77.9	11.8	15.1	108	2.5	119	5.6	6.9	11.8	5.6	2	4.8	7.15	270	-16	8.7
32422459	1	M	74	183	75.5	0	0	0	0	1	0	1	0	1	0	1	1	1	1.1	63	66	6	36.67	325	8.5	14.8	249	2.1	140	4.7	6.2	12.3	0.2	1.9	2.9	7.48	188	0	1.3
32425254	0	M	67		107.6	0	0	0	0	0	0	0	0	1	1	0	1	1	0.7	111	89	31	36.22	4.1	8.7	21.1	20		142	3.9	7.3	3.1	2.7	2.4	3.8	7.4	204	0	0.7
32427551	1	M	29	188	102.1	0	0	0	0	0	0	0	0	1	1	0	1	1	1.214960879	84	77	18	36.33	10.8	10	19.3	57	4.3	126	4.9	10.5	7.6	28.3	5.3	5.1	7.24	186	-9
32465788	1	M	61	165	81.7	0	0	0	0	0	1	1	0	0	0	1	0	1	1.065995555	100	70	26	37.56	30.4	8.4	15.6	89	2.8	141	4.9	7.8	6.3	4.2		4.7	7.24	121.6666667	-9	1.6
32469379	0	F	55		55.3	1	1	0	0	0	0	0	0	0	0	0	0	0	4	83	87	29	36.72	5.8	9.2	14.7	149	1.3	129	5.7	9.3	6.4	0.8		7.8
32482959	0	F	49		52.5	1	0	0	0	0	0	0	0	0	0	1	1	1	1.5	118	70	9	37	9	10.3	15.7	120	4.1	142	5.9	9.5	8.9	4.8	3	5.6	7.15	372.5	-12	3.4
32487744	0	M	59	168	104	1	0	0	0	0	1	0	1	0	1	1	1	1	2.4	80	76	22	36.56	15.9	7.8	13.2	233	1.2	138	6.4	7.7	4.1		2.9	5.5	7.3	257.1428571	-5	0.8
32489544	0	F	86	150	62	1	0	1	0	0	0	0	1	0	0	0	0	1	0.9	104	113	22		9.9	7.4	16.8	308		143	3.8	9.3	4.2	1.9		3.3	7.39	287.5	1	0.6
32492563	1	M	68	173	106	0	1	0	0	0	1	1	0	0	0	1	0	0	0.8	73	61	14	35.61	15.6	8.1	18.6	76	2.8	123	5.6	7.8	6.4	8.5		5.1
32499564	0	M	76		123.4	0	0	0	0	0	1	0	1	0	0	0	1	1	0.5	90	77	21	37.78	16.1	9.3	14.7	325		137	4.2	7.9	4	1.8		4.8	7.45	270	-2	1.3
32505624	0	F	82	160		1	1	0	0	0	1	0	0	0	0	0	0	0	2.5	78	68	16	36.56	9.3	8	18.2	351		135	3.5	8.5	5.5	0.3	2.8	4	7.46		-1
32508102	0	M	41	193	124.8	1	0	0	0	0	0	0	1	0	0	0	0	1	7	100	90	22		8	9.4	19.4	361	1.2	139	4.7	9.1	6.3			8.5
32512395	0	M	73		56	1	0	0	0	0	0	0	1	0	1	1	1	1	2.1	68	87	15	36.8	2.3	9.3	19.1	232	1.2	128	5.2	8	5.6			5.8	7.42		-2	2.4
32551329	0	F	72	163	61.7	0	0	1	0	0	0	0	0	0	0	1	1	1	0.7	76	94	16	36.5	7.6	7.9	15.3	92	1.5	141	4.3	8.8	4.3	9.3		1.9	7.46	100	1	1.7
32554437	0	F	41	157	57.8	1	0	0	0	0	0	0	0	0	0	0	0	0	3.2	82	104	16	36	7.7	8.1	22.9	64		140	4.2	7.9	5.7			6.1
32556356	0	F	80		48.6	1	0	0	1	1	0	0	0	1	0	0	0	0	1	93	67	27		9	9.2	16.5	42	2.3	136	3.1	8.7	1.9	3.6		1.3
32556495	0	M	67	168	82.7	1	0	0	0	0	0	0	1	0	1	0	1	1	1.8	65	74	18	37.06	12.1	10.1	21.1	88	2	133	6.8	9.1	5.1	18.3	3	3	7.28		-7	2
32557628	1	F	64	168		1	0	0	0	0	0	0	1	0	0	1	1	1	0.8	75	66	23	36.56	45.7	7.6	17.6	347	1.6	140	4	8.3	4.1			3.4	7.43	356.6666667	4	1.2
32594806	0	M	58	170	85.5	0	0	0	1	0	0	1	1	0	0	0	0	0	1.075494377	82	80	29	36.44	12.6	10.7	18.4	149	1.7	149	3.4	7.6	5.6	25.8	3.2	12.9
32605880	0	M	63	180	81	1	1	1	0	0	1	0	1	0	1	1	1	1	2.6	90	73	15	36.56	13.1	8.8	13.2	143	1.3	133	6.2	8.3	5.5			5.7	7.39	180	0
32605919	1	M	64		78.6	1	0	0	0	0	0	0	0	0	0	0	0	0	2.7	88	64	18		14.3	10.4	22.3	100	5.3	138	4.7	7	8.4	23.5	1.9	10.5	7.29	252.5	-14	7.3
32613591	0	F	57			1	0	0	1	0	0	0	0	1	0	0	0	0	1.1	89	74	16	36.56	11.6	8.5	17.3	102	2.6	130	4.6	9.8	6.6	11.2	4.1	3.8	7.38	86	-2	5.9
32614649	0	M	76		155	1	0	1	0	0	0	0	0	0	1	1	0	1	1.9	84	70	17	37.11	7.6	11.2	15.1	123	3	140	4.1	7.5	5.5	6.8	2.6	3.6	7.37	236.6666667	0	1.7
32621287	0	M	55	168	71	1	1	0	1	0	1	0	1	0	0	0	1	1	2	80	63	11	35.78	21	7.6	18.2	276	1.5	136	3.6	7.4	3.5	0.5		3.9
32637139	0	M	63	175	76.1	1	1	1	0	0	1	0	1	0	0	0	0	0	2.4	88	62	18		12.2	6.3	16.7	266	1.1	135	4.3	8.2	3.9	0.4		4
32642450	1	F	73	163	60.1	0	0	1	1	1	0	0	0	0	0	1	0	1	0.9	107	62	24	37.11	58.3	6.9	16	61	3.9	144	5.1	8.7	7.4	3		4.1	7.28	122.8571429	-6	12.8
32642582	0	F	84	168	76	1	0	0	0	0	0	0	0	0	0	0	1	1	1.3	79	65	12	36	24.9	6.8	22.8	233	1.4	143	4.5	8	7.6	0.3	2.8	5.7	7.33	134	-4	1.3
32644875	0	F	60	165	54.4	1	0	0	1	1	0	0	0	0	0	1	0	1	1.5	68	84	16	36.9	1.8	8	19.1	25	2.4	134	4.7	9.2	6.4	4.5	3.9	5.9	7.3	292.5	-6	1.2
32661161	1	M	69	193	175.9	0	0	1	0	0	0	0	0	1	0	0	1	1	1.043135746	73	67	21	36.39	25.6	9.5	15.3	387	1.4	137	5.2	7.8	4.2	1.5	2.2	6.3	7.42	290	3
32661790	0	M	82	160	75	1	1	0	0	1	1	0	1	0	0	0	0	0	4.2	74	61	23	36.11	9.3	10	16.2	171	1.3	139	3.8	9.4	5.3			7.8
32672529	0	M	51	180	155.8	1	0	0	0	0	1	0	1	0	0	0	0	0	5.9	95	77	18		21.2	9.8	14.2	207		135	3.5	7.3	10			9
32703334	0	F	62	160	127.5	0	0	0	1	0	0	0	1	0	1	1	1	1	0.8	107	55	14		26	8.5	21.2	312	1.9	141	4.9	8.4	4.5	10.8		3.3	7.15	231.4285714	-14	1.8
32711909	0	M	28	160	65.7	0	0	0	0	0	0	0	0	0	0	0	0	0	0.7					34.2	8.2	13.2	243	1.7	140	5.7	8.1	4.2	0.5	2.4	1.2	7.23	204	-8	11.7
32733389	0	F	79			1	0	0	0	0	1	0	0	1	1	0	1	1	0.7	75	56	15	36.67	11.7	8.2	19.3	136	1.6	128	4.7	9.4	4	0.8		5.9	7.43	198	0	1.1
32737479	0	F	56	160	74.2	1	0	0	0	0	0	0	0	0	1	1	1	1	1.1	105	64	24		21	9	14.7	579	1.1	125	5	7.7	7.6	0.3		5.5	7.17	188	-14	0.96
32738102	1	M	49		103	0	0	0	0	0	1	0	1	0	0	1	1	1	1.1	114	48	30	36.4	35.4	10.5	16.4	66	2.5	141	7.2	8.9	10.6	3.2		3.1	7.01	124	-21	17.6
32761676	0	M	75	178	101	1	1	0	0	0	0	0	0	0	0	1	1	1	1.2	67	68	17	36.3	5.1	9.9	16.1	85	1.3	134	4.8	7.2	4.7	0.4		6	7.28	140	-7	1.4
32768640	1	F	89	152	73.6	1	1	0	0	0	1	0	0	0	0	0	0	0	0.8	130	96	19		12.8	7.6	16.8	267	1.4	146	4.4	9.3	11.8			5.1	7.41		1	1.3
32770582	0	M	64	173	70.5	1	0	0	0	0	0	0	0	0	0	0	0	0	1.2	95	75	22	36.56	18.9	8.6	15.3	119	1.6	138	3.2	8.7	4.5	4.7	2.8	3	7.52	126	6	0.8
32770627	0	F	57			1	0	0	1	0	0	0	0	0	0	0	0	0	1					4.3	7.6	17.7	56	1.5	130	2.8	9.2	3.4	4.3	3.4	3.3	7.31	331.6666667	-6	3.7
32771340	1	M	41		100	0	0	0	0	0	0	0	0	0	0	1	1	1	1.143162411	112	33	23	36.61	8.6	9.8	14.8	37	3.2	146	4.2	9.1	8.2	2	3.7	6	7.1	74	-16	8.3
32774203	1	M	50	165	109.8	0	0	0	0	0	0	0	0	0	0	1	1	1	1.10394374	93	57	29	35.5	27.6	6.9	19.6	60	3.1	125	4.8	5.7	13.8	7.6	1.8	7.8	6.86	148	-29	16
32806901	1	F	72			0	0	1	0	0	0	0	0	1	1	0	1	1	0.7	94	75	14	35.72	0.1	8.6	16.3	69	2.2	138	4.2	7.5	6.7	2.2	2.7	3.1	7.45	206	0	1.7
32813541	0	M	32	168	69.7	1	0	0	0	0	0	0	0	0	0	0	0	0	4.8	70	65	6	36.06	5.3	10.7	17.1	118	1.7	132	4.3	8.3	4.7	0.5	3	9.9
32815562	1	M	45	178	114	0	0	0	0	0	0	0	0	0	0	1	1	1	1.124594967	145	74	30	37.06	15.3	14.4	15.3	91	3.1	137	2.8	7.6	11	3.5	2.9	3	7.15	78	-13	9.1
32821521	0	M	61	178	142.4	1	0	0	0	0	1	0	1	0	0	0	1	1	1.2	68	85	22	36.56	7.8	11	15.3	88	1.7	140	4.7	8.3	6.1	0		5.4	7.38	308	-8
32832399	0	F	55	165	86.1	1	0	0	0	0	0	0	1	0	0	0	1	1	2.5	73	85	16	37.28	8.9	9.1	15.2	320	1.2	145	4.8	9.6	4.5			8.5	7.31	413.3333333	-7	0.8
32832800	0	F	50	168	97.7	1	0	0	0	0	0	0	1	0	0	1	1	1	2.5	134		34	39.9	11.3	8.8	15.5	58	1.3	135	4.9	8.2	5.8	1.2		9	7.18	69	-6	2.2
32854589	1	M	28		123	0	0	0	0	0	0	0	0	0	0	1	1	1	1.222483918	105	61	30	38.44	23.5	11.5	14.7	131	4.2	149	6.6	6.3	10.6	2.2	2.5	4.7	7.04	54	-18	18.4
32856031	0	F	76	170	67.9	1	0	0	0	0	0	0	0	0	1	1	1	1	1	85	68	30	37.17	86.3	6.6	21.5	31	1.9	138	3.8	7.1	4.7	2.7		2.8	7.24	100	-10	8.9
32856945	0	M	46	180		0	0	0	0	0	0	0	0	0	0	0	0	0	1.120255333																	7.17	420	-8	4.3
32862544	1	M	53	185	111	1	1	1	0	0	1	0	0	0	1	1	1	1	4	82	85	22		15.8	7.3	16.3	64	1.5	140	4.9	9.2	4.6			5.3	7.23	156	-5	4.6
32877302	0	F	80	157	73.6	0	0	0	0	0	1	0	0	1	0	0	1	1	0.4	110	68	15	37	6.6	9.5	13.8	167	1	136	3.7	8	5.1	0.2	3.1	1.7	7.41	200	0	9.8
32890024	1	F	53	165	76.4	0	0	0	0	0	0	1	0	0	0	1	1	1	0.2	95	69	28		19.4	7.8	16.9	102	4.3	127	4.1	7.9	4.8	23.1	3.3	2.7	7.3	202.5	-2	1.3
32892455	1	M	79	175	86.4	0	0	1	0	0	1	1	0	0	0	1	1	1	1.018594195	103	78	30	37	25.7	8.9	14.9	82	1.4	138	4.9	8.2	5.3			3.9	7.24	222.8571429	-13	8.4
32897671	1	M	79	183	94.2	1	1	1	0	0	1	0	1	1	1	1	0	1	1.1	75	75	16		15.8	10	16.1	106	1.6	134	4.5	7.6	3.6	0.5		5.9
32902802	0	F	58	156	46.5	0	0	1	0	0	0	0	0	1	1	0	1	1	0.3	72	60	22		22.1	10.4	15.9	666		133	4.8	8.8	10			3.7	7.14	132	-7	1.1
32911110	1	F	87	168	51	1	1	0	0	1	0	0	0	0	0	1	1	1	0.3	102	69	16	37.39	10.6	8.9	15.5	67	2.3	143	4.2	7.4	5.4	0.7	2.1	2.3
32926250	0	F	56	165	115.8	0	1	0	0	0	0	0	0	0	0	1	1	1	0.8	120	80	20	38.83	14.7	10.8	14.9	218	1.4	129	5.4	8	5.4			2.3	7.39	148.75	-2	2.2
32929820	0	M	72	180	108.2	1	1	1	0	1	0	0	1	0	0	1	1	1	1.3	79	67	23	36.89	26	9.3	19.4	230	1.1	139	5.8	8.6	6.9	2.3		6.8	7.22	188	-9	1.5
32933486	1	F	76	168	106	0	0	0	0	1	0	1	0	0	0	1	0	0	0.791876064	115	82	24	35.67	15.4	8.5	14.2	65	2								7.01	182	-21	16
32934873	0	M	81	178	70.2	1	0	1	0	1	0	0	1	0	1	1	0	1	1.2	65		24	37.17	8.2	6.3	15.8	297	2.2	124	5.1	6.4	7.4	0.9	3	4	7.29	182	-4	0.8
32941976	0	M	35	178	95	0	0	0	0	0	0	0	0	0	1	0	1	1	1.175427172	101	127	28	34.89	6	6.3	16.2	77	1.1	140	7.1	7.8	9			1.5	7.32	317.8947368	-8	5.3
32951608	1	M	65	170	123	0	1	0	0	0	1	0	1	0	1	1	0	1	1.054151861	130		21		36.9	12.5	20.4	452	1.4	146	5.1	7.7	6.7	0.5		5.6	7.43	224	0	1.8
32962674	0	M	59	180	137	0	0	0	0	0	0	1	0	0	0	0	1	1	1.072265137	90	131	17	38.11	11.5	11.2	14.6	206	1.4	143	4.9	6.8	5.1	0.2	2.1	7.1	7.35	280	-6	1.2
32976268	1	M	91	178	88.9	1	0	1	0	0	1	0	0	0	0	1	1	1	1.1	76	73	20	37.44	13.5	7.8	17	120	1.4	135	3.6	7.9	7.5			5	7.35	204	0	1.5
32981393	0	M	64	170		1	0	0	0	0	1	0	1	0	1	1	1	1	1.1	62	86	18		4.5	9	17	103	1.4	139	4.5	9	3.5	34.9	3.4	3.7	7.34	217.2413793	0	2.1
32983756	1	M	70	168	85.3	0	0	0	0	0	0	1	0	0	1	1	1	1	1.040498782	125	69	36	36.72	10.7	10.1	15.4	208	3.7	135	4.7	8.6	5.3	5.2		2.4	7.19	82	-15	10.2
32996997	0	F	45	165	80.4	0	0	0	0	0	0	0	0	0	0	1	1	1	0.4	148	68	35	38.11	5.7	10.5	19.1	133	1.5	137	4.7	7.1	5.6			1.9	7.17	114	-9	4.5
32997004	0	M	55	180	91.7	1	0	0	0	0	0	0	1	0	0	1	1	1	1.7	83	115		34	5.2	7.6	15.2	63	2.3	145	5.7	6	10	1.2	1.6	4.5	7.29	352	-14	8.1
33012121	1	M	80	165	69.5	1	1	0	0	0	1	0	1	0	1	1	1	1	0.9	91	79	20		17.3	9.7	14.9	157	2	133	3.7	9.4	5.2	2.1	4.8	3	7.39	116	5	1.4
33013614	0	M	75		125	1	0	0	0	0	0	0	1	0	0	0	0	0	2	70	84	16	36.56	12.4	7.5	14.4	219	1.7	128	3.9	8.3	5.8			3.9	7.43	132	-1	0.9
33020706	0	M	62	178	120.3	0	0	0	0	0	0	1	0	1	0	1	1	1	1.062950753	75	90	20	37.72	12.4	8.4	15.5	199	1.1	145	4.6	7.8	7.1	0.8	2.2	5.2	7.32	305	-5	0.8
33027324	0	F	81	170	64.2	1	0	0	0	0	0	0	0	0	0	0	0	0	2.9	66	79	25		7.3	10.8	18.2	210	1.6	141	3	9	1.7	1.1	4	2.9
33043362	0	M	62	167	93.6	1	0	0	0	0	1	0	1	0	1	1	1	1	3.4	82	68	28	37.22	29.7	8.7	18.6	281	1.7	125	4.2	8.7	12.3	1.2		9.2	7.38	300	-5	1
33049121	0	F	29	168	115.9	0	0	0	0	0	0	0	0	0	0	0	1	1	0.2	126	74	22	37.17	24.3	7	22	454	1.2	130	3.8	8.9	4.7	14.6	3.7	1.9
33067226	1	M	70	187	96	1	0	1	1	0	0	0	0	1	0	0	0	1	1.5	87	65	11	36.11	9.7	11.9	19.2	68	1.6	131	4.5	8.3		15.2	3.6	6.2
33071920	0	F	87	155	51.7	1	1	1	0	0	1	0	1	0	0	0	0	0	0.7	70	70	16	36.61	28.3	7.4	16.3	108	1.4	136	5.8	7.7	5.8			2.2	7.29	197.5	-6
33071977	0	M	79	175	87.3	0	0	1	0	0	0	0	0	0	0	1	1	1	1	71	55	28	36.9	4.3	10.5	15.3	101	1.8	142	4.8	8.3	6.1	4.3	2.8	1.7	7.18	92.22222222	-10	7.1
33072687	0	M	19	183	120	0	0	0	0	0	0	0	0	0	1	1	1	1	0.5	105	70	20	38.2	9.6	11.8	14.6	100	1.2	141	5.9	8.7	6.3	0.7		2	7.37	196	-3	3.5
33081968	0	F	54		84	1	0	0	0	0	1	0	1	0	1	0	1	1	1.8	88	79	16	37.28	5.3	9.8	15.1	182	1.2	137	6.6	7.7	5.7			7	7.23	327.5	-9	1.6
33086644	1	M	70	183	53.5	1	0	0	0	0	0	0	0	0	0	0	0	0	3.1	75	69	30	35.56	10	8.6	20.2	97	1.6	140	4.8	8.9	3.3		2.7	4.9	7.32	88	0
33096681	1	F	72	152	95	0	1	0	0	0	1	1	0	0	0	1	1	1	1	93	92	20	36.22	16.2	9.7	15.2	62	1.6	140	3.7	6.7	6.6	0.2		2.3	7.2	106.25	-12	9.5
33097931	0	F	53	165	127	0	0	0	1	0	0	0	0	0	0	0	0	1	0.84371107	60	69	12		5.9	7.6	18.8	39	2.7	130	5.4	9.2	4.6	12.4	3	3.6	7.36	247.5	-2	2.1
33098612	1	F	56	173	55.5	0	0	0	1	0	0	0	0	0	0	1	1	1	0.7	96	69	12	36.17	19.9	7	17.6	108	2.1	142	3.8	9.6	2.8	2.5	4.8	4.3	7.25	218	-11	3.4
33102601	1	F	63	160	116.3	0	0	0	0	0	1	1	0	0	0	1	1	1	0.7	97	86	21	38.22	14	9.7	14.6	145	1.2	140	4.4	8.2	5.5			2.6	7.43	88	0	1.9
33105393	1	M	59	178	124	0	0	0	0	0	0	0	0	0	0	1	1	1	1.072265137	63	61	26	36.94	16.4	8.4	15.8	286	1.2	130	5.5	7.8	10.9		2.6	8.7	7.33	107.5	-6	1.2
33106432	0	F	76	155	94.1	1	1	1	0	0	1	0	1	0	0	0	0	0	0.6	64	82	12	36.39	5.1	12.8	22.6	131	1.8	132	3.9	9.5	5.1	2.6		2.5	7.44	111.4285714	5
33106776	1	M	59	178	93.7	0	0	1	0	0	0	0	0	1	1	1	1	1	1.072265137	119	56	15	38.22	25.6	9.5	16.1	158	2.7	141	3.8	8	5.7	4.6	3.3	2.8	7.12	143.3333333	-16	12.3
33112399	1	M	70	178	149	0	0	0	0	0	0	0	0	0	0	1	1	1	0.9	97		30		9.5	7.2	18.3	42	2.1	145	6.1	8.5	6.4	19.5	3.9	3.3	7.31	150	3	13.3
33125433	1	M	51	170		0	0	0	1	0	0	0	0	0	0	1	0	1	0.8	101	80	13	36.61	9.6	9.8	21.5	140	1.7	129	3.6	8.1	6.7	3.9	3	3.8	7.39	280	-3
33131238	1	M	70	178	79	0	1	1	0	0	1	0	1	0	0	0	1	1	1.040498782	59	88	13		13.8	11.4	14.2	199		138	6.6	8	6.2	0.6	3.3	3	7.18	476	-12	3.4
33132910	0	M	84	173	81.2	1	0	1	0	1	0	0	1	0	1	0	1	1	1.5	58	58	18		10.9	8.6	13.7	85	1.2	139	5.5			0.5	3.4	4.2	7.42	136.8421053	-1	1.1
33136609	0	M	51	175	130	1	0	0	1	0	0	0	0	0	0	1	0	0	4.9	88	64	26		7.4	9.4	17.7	142	1.2	134	5.9	8.5	6.7	0.8	2.7	10.1	7.43		-4	1.1
33148445	1	F	30	152		0	0	1	0	0	0	0	0	1	0	1	1	1	0.3	145		23	36.94	0.6	5.7	15.8	52	4.6	139	4.1	7.1	10.1	6.1		3	7.12	405	-18	16.8
33150173	1	M	56	173		0	0	0	0	0	0	1	0	0	0	1	0	1	0.5	93	64	26	36.78	29.2	8.1	18.5	119	2.6	141	5.3	6.5	10.5	37.7		4.8	7.29	255	-10	1.1
33158586	1	M	80	183	94.5	1	1	0	0	0	0	0	0	1	1	1	1	1	1	92	64	32	37.2	10.5	7.5	20.7	173	1.9	147	4.4	7.4	7	1.7	2.8	3.6	7.26	258	-12	11
33164343	0	F	69	165	75.7	1	0	1	1	0	0	0	1	0	1	0	1	1	1.4	58	117	14		12.8	10.1	17.4	121	1.7	139	5.6	10.9	10.1	8.4	4.5	6.1	7.29	325	-10	3.5
33164569	0	M	69		146	1	1	1	0	0	1	0	1	0	0	1	1	0	2.1	56		20	36.61	17.1	10.1	15.4	219	3.1	130	7	8.3	5.8	0.8		5.1	7.35		-7	2.8
33181247	1	M	70		55.7	0	0	0	1	0	0	0	0	0	1	1	1	1	1	77	72	9	35.5	19.3	11.4	17.7	90	1.7	145	3.1	8.3	4.7	4.2	2.9	3.8	7.34	297	-7	2.8
33181285	1	F	60	160		0	0	0	0	0	0	0	1	0	1	1	1	1	0.5	93	68	24	37.17	34	9.4	21.1	335	1.1	133	3.6	8	6.4	0.2		3.6	7.32	245	-8	1.4
33190189	1	M	82	165	115.2	0	1	0	0	0	1	0	0	0	1	1	1	1	1.011937723	87	48	22		29.3	7.3	15.8	56	9.5	136	6.8	8.6	10.9	1.9	2.2	3.1	7.15	174	-17	14.7
33191040	0	F	47		73.3	0	0	0	1	0	0	0	0	0	0	1	1	1	0.2	80	75	20	36.83	11.9	7.9	16.8	120	2	136	3.6	9.6	3.4	5.2	4.4	2.2	7.37	165	-2	1
33196019	0	M	76	180	113	1	1	0	0	0	0	0	1	0	1	0	1	1	3	68	63	18	37	8.6	7.2	14.3	144	1.1	139	5.1	7.8	6	0.3	2.7	6.8	7.37	132.8571429	-7	1.1
33197680	0	F	37		70.6	1	0	0	0	0	0	0	0	0	0	0	0	0	3.4	71	95	17	36.89	4.3	7.8	15.7	299	1.9	141	3.8	8.7	3.7			5.4
33198191	0	M	76	163	76.5	0	0	0	0	1	0	1	0	1	1	0	1	1	1.025554767	85	88	26		61	8.1	21.1	93	1.1	141	5.8	7.4	10.3	2	3.4	9.9	7.3		-5	0.9
33199453	0	M	70			1	0	0	0	0	0	0	1	0	0	0	0	1	2.9	92	88	21		18.9	7.8	17.1	225	1.3	134	5.3	7.8	6.7			6
33205866	0	M	63	178	109.2	0	0	1	0	0	0	0	1	0	1	1	1	1	0.7	138	69	32		9.4	15.5	15.4	139	1	132	5.2	8.3	8.1	1.3		3.5	7.17	98.75	-9	2.9
33211604	0	F	76		74.4	1	1	1	0	1	1	0	0	0	1	0	1	1	0.7	84	57	18		20.1	8.9	20.9	222	1.5	135	4.8	9	6.2			2.8	7.36	310	-5	1.4
33216558	1	M	80	170	72.5	1	1	0	0	0	0	0	1	0	1	1	1	1	1.2	108	79	26		15	11.1	17.8	136	1.7	137	4.8	9.4	2.4	1.5	3.2	4.7	7.44	182.5	1	3
33225789	1	M	79	173	73.6	1	1	1	0	0	1	0	0	0	0	1	0	0	1.2	74	55	24		10.9	7.8	18.6	269	1.1	132	3	7.3	7.8			4
33243115	1	F	67	155	91	1	0	0	0	0	1	0	0	0	0	1	1	1	0.8	89	75	27	37.39	16.5	6.9	21.9	263	1.3	130	6.3	7.1	7.7	0.5		7.1
33244962	1	F	89	149	65.1	0	0	1	0	0	1	0	0	0	0	1	1	1	0.770183033	128	61	36	37.8	20	13.8	15.1	205	3.4	134	5.8	7.8	5.8			4.2	7.3	91.42857143	-10	2.7
33254724	0	M	65	173	104	1	0	1	0	0	0	0	1	0	0	0	0	0	1.5	70	53	17		7.6	8.8	14.7	373	2.6	136	4.4	8.8	2.9			2.5
33257984	1	M	88	170	72	0	1	1	0	0	1	0	0	0	0	1	1	1	1	77		12	36.7	7.5	8.8	15.6	112	1.5	132	4.5	8.1	5.7	3.3	3.1	3.5	7.38	325	-1	1.6
33264536	0	M	46	178	74.3	1	0	0	1	0	0	0	1	0	0	1	1	1	1.2	87	72	18	36.56	18.8	8.4	18.1	101	1.7	132	3.3	7.7	6.7	19.2		6	7.39		-9
33266695	1	M	67	168		1	0	0	0	0	0	0	1	0	0	1	0	0	1.5	90	87	19	36.8	12.6	8	16.5	98	2.2	128	4.4	8.5	6.5	2.3	3.3	5.1	7.41	411.4285714	-3	2.1
33267338	1	F	82	155	53	0	0	1	0	0	0	0	0	0	0	1	1	1	0.4	73	72	25	36.78	12.1	9.4	16.7	70	1.7	136	6.1	7	7.5	2.4		1.5	7.35	332.5	-7	5.2
33281088	0	F	48	157	54.5	0	0	0	0	0	0	1	0	0	0	1	1	0	0.5	90	79	22	35.33	9.2	8.1	19.1	48	5.7	147	4.6	9	4.6	3.9		2.5
33286407	0	M	84	188		1	0	1	0	0	0	0	0	0	1	0	0	1	1.9	76		21	36.83	8.1	8.6	18.6	241		141	4.3	9.4	4.2		2.9	3.4	7.38	377.5	-1
33287202	0	M	80		80.1	0	0	0	0	0	0	0	0	1	0	0	0	0	0.6	97	75	18	36.28	68.4	6.5	18.7	99	2.7	138	5.1	7.5	15.2	0.8	2.5	4.8
33288245	0	F	27	155	53	0	0	0	0	0	0	0	0	0	1	0	1	1	0.2	80	108	26	37.39	26.8	7.1	14.4	225		136	4.4	8.9	2.3			4	7.5	128.3333333	2	2.3
33296875	0	F	52		86.5	1	1	0	1	0	0	0	0	1	0	1	1	0	0.9	71	74	14		4.4	7.8	16.5	155	1.4	126	6.1	9.7	7.6	2.3		3.9
33302480	1	F	57		94	1	0	0	1	0	0	0	0	0	1	1	1	1	0.8	83	67	22	35.56	22.5	8.8	15.7	175	1.7	138	6.7	8.2	8.6	1.7		5.8	7.4	431.4285714	-13	6.8
33307194	1	M	70		97.4	0	0	0	1	0	0	0	1	0	0	0	0	0	1.040498782	67	60	23	36.28	9.9	10	23.9	56	2.6	147	3.2	9.1	5	44.1	4.2	4.2	7.41	242	0
33307903	0	M	76	183	110.2	1	0	1	0	0	1	0	1	0	0	0	0	0	3.5	83	50	16	36.17	6.1	8.1	22.7	86		143	3.9	7.8	5.1			5.8
33316407	1	M	47		73.4	0	0	0	1	0	0	0	0	0	0	1	0	1	1.1	106	78	17		11.2	7.7	18.3	82		143	3.4	8.3	5.2	5.1		3.1	7.29	200	-8	4.5
33319062	1	M	47	191	167	1	0	0	1	0	0	0	0	0	1	1	1	1	4	90	80	31	38.6	7.2	8.5	25	167	1.6	135	4.6	7.3	3	16.9	3.6	6	7.26	160	-11	7.4
33343245	1	M	76	183	87	0	0	0	0	0	0	0	0	0	0	1	0	0	0.8	85	71	26	36.56	6.4	9.1	23.9	72	1.1	141	4.2	8.1	8.3	15.5	1.8	5.7	7.4		-4
33358048	1	M	54	178	102.5	0	1	0	0	1	1	0	1	0	0	0	0	0	1.089099033	68	78	22	36.3	20.4	8.8	18.7	128	1.8	134	5.5	7.1	10.6	5.1		9.3	7.36	200	-1	1
33387015	0	F	83	168	83	1	1	1	0	0	1	0	1	0	1	0	0	1	1.5	71	73	14	36.06	25.2	9.9	16.5	226	1.9	140	4.6	7.5	6.7	2.3	1.8	5	7.34		-3
33408685	1	F	83		95	0	0	1	0	0	0	0	0	0	0	0	1	1	1	67	73	26	36.17	30.7	6.8	18.3	330	1.5	140	3.8	7.9	2.8		2.1	2.8	7.35	181.6666667	-2	1.7
33413600	0	M	67	173		1	0	0	0	0	1	0	0	0	1	0	0	0	4.8	86	67	14		15.6	9.3	15.3	151		130	6	9.2	7			9.9	7.38
33414941	0	F	61	157	81.1	1	1	0	0	1	1	0	0	0	1	1	1	1	2.2	75		18	36.2	6.1	11.7	16.4	172	1.1	131	4.5	8.1	5.6			4.8	7.26	126	-8	1.1
33415540	1	M	52		96.6	0	0	0	0	0	0	0	0	1	1	0	1	1	1	88	70	23	36.72	9.6	10.9	15.9	156	1.8	142	5.9	10.8	6.2	1.7	3.2	2.5	7.26	206	-8
33416237	1	F	39		75.5	0	0	0	1	0	0	0	0	0	1	1	1	1	1	72	86	14	35.67	21.4	11.4	18.8	55	1.9	139	3.9	7.8	5.5	4.5	2.1	3.4	7.28		-5	5.4
33417595	0	F	80		108.6	1	0	1	0	0	0	0	1	0	1	1	1	1	1.6	51	58	18		18.3	11.4	14.2	245	1	127	5.9	9.1	4.3	0.2		4.3	7.27	200	-8
33425449	1	F	72	163	73	1	1	0	0	0	1	0	0	0	1	1	1	1	0.6	110	56	24	37.06	6.5	8.9	16.1	203	1.6	133	4.6	7.1	6	2.5		2	7.06	120	-18	14.2
33426506	0	F	72	170	83	1	1	1	0	0	0	0	1	0	0	1	1	1	0.5	61	64	16		11.2	9.6	15	71	1.3	136	4.1	7.5	3.7	1		3.4	7.41	262	-1	3.2
33436208	1	F	44	168	124.3	0	0	0	1	0	0	0	0	0	0	1	0	1	0.871788921	109	65	13	37.22	24.1	8.5	19.5	60	3.1	133	3.4	7	8.6	38		8.1	7.21	267.5	-10	2.3
33439150	1	F	91	160		1	0	1	0	0	0	0	1	0	1	1	0	1	1.1	72	50	16	36.39	14	10.2	14.1	290	1.3	125	5.7	7.9	9.4	0.2	3.2	5
33447487	0	M	80	183	99.2	0	0	0	0	0	0	0	0	1	0	1	1	1	0.8	91	83	16		0.9	7.6	25.3	35	1.8	140	6.4	7.6	7	0.9	2.5	2.1
33464070	0	M	83		77	1	0	0	0	0	0	0	1	0	0	0	1	1	3.7	60	77	16	35.06
33473720	1	M	71	163	76	1	0	1	0	0	1	0	0	0	0	1	0	0	1.6	65	83	18	36.8	10.6	9.4	19.6	246	1.8	133	3.9	8.8	5.1	1.8		4	7.43	278	-3
33481299	0	F	59	155		0	0	1	1	0	0	0	1	0	1	1	1	1	0.5	66	56	18	35.94	10	9	16.3	209	1.6	128	4	9.7	4.4	7	3.5	2	7.32	276.6666667	-3	1.5
33485623	0	F	81	157	90	0	0	1	0	0	0	0	0	0	1	1	1	0	0.6	79	86			25.98	10.7	18.3	605	1.5	132	4.7	8.6	3.9	4.9	3.1	3.3	7.37	125.7142857	-4	1.3
33500168	0	M	82	178	82	1	1	1	0	1	0	0	0	0	0	0	0	1	2.7	120	59	24		5.3	11.2	14.8	201	1.7	133	3.7	7.8	3.7	2.3		3.1	7.42	250	-5
33514199	0	F	79	165	60	1	0	0	0	0	0	0	0	0	0	1	1	1	1.7	81	81	30	36.89	14.5	10	16.2	129		133	4	8.5	5.5	3.2		4.3	7.27	210	-5	1.2
33530469	0	F	57	165	81.9	0	0	0	0	0	0	1	0	0	1	1	1	1	0.83298115	95	83	20	37.06	6.3	8	13.7	51	1.3	121	3.1	6.3	6	1.5		10.5	7.24	270	-9	2.1
33533600	1	M	56	180	114	0	0	0	0	0	0	0	1	0	1	1	0	0	1.082153839	111	72	30	35.72	32.5	10.9	14.5	353	5.2	131	4.6	7.7	10.9	0.4		11.6	7.05	85	-14	12.9
33542235	0	F	59			1	0	1	0	0	0	0	0	0	0	1	0	0	0.5	71	89	20	36.39	12.7	8	21.8	46	1	141	5	7.5	5.1			2.7	7.13		-3	0.6
33551572	1	F	53	168	111.6	0	0	0	0	0	0	1	0	0	0	1	0	0	0.6	96	60	24	37.89	16.5	8.3	16.1	113	1.9	140	5.5	8.4	8.4	25.4		6.9	7.28	175	-10	3.4
33552034	0	F	70	152	65.1	1	0	0	0	1	1	0	0	0	0	1	1	1	0.7	125	55	23	37.78	16.2	7.4	15.4	170	1.4	126	5.2	8.7	4.5	0.8	3.4	2.5	7.3	342.5	-2	0.7
33562466	0	M	56	165		1	0	0	0	0	0	0	0	0	0	0	0	0	0.9					7.2	9.2	15.4	79	1.4	132	3.6	7.7	1.8	6	3	1.6	7.44		0	3.6
33563887	1	F	73	163	90	0	0	0	0	0	0	0	1	0	1	0	1	1	0.79750609	70	68	12	37.4	8.8	8.5	15.7	103	1.1	143	3.3	8.2	5.7			2.9	7.48	292.5	6
33567966	1	M	83	173	79.2	0	0	1	0	0	1	1	1	0	1	1	1	1	1.0097823	123	79	26	36.67	5.7	7.6	28.2	105	1.7	132	5.1	6.7	7.1	2		3	7.12	264	-18	12.6
33570939	0	M	60	182	116.8	1	0	0	0	0	0	0	1	1	1	0	1	1	1.8	106	73			230.9	9	20	168	1.3	128	5.7	6.9	10.9	0.2		3.7	7.19	85	-10	0.9
33571695	1	M	84	173	77.8	0	1	0	0	0	0	0	0	0	0	1	1	1	1.0076572	63	80	26		40.6	13.5	13.9	207	2.4	142	3.4	9.4	7.7	1.3	3.1	2.1	7.13	384	-19	14
33576897	0	M	62	165	81.7	1	1	0	0	0	1	0	0	0	0	0	0	0	2.8	101	88	33	37.11								9.4	2.7
33576993	0	M	53	163	80	1	1	0	0	0	1	0	1	0	1	1	1	1	0.7	89	68	25		16.2	8.3	16.5	102	1.5	136	5.4	8.5	4.8	1.1		5.9	7.27	152	-6	7.8
33589772	0	M	72	189	79.6	0	0	0	0	0	1	0	0	0	0	1	1	1	0.7	81	71	23	35.9	25.8	6.8	18.1	431		130	6.1	7.9	9.2			3.2	7.22	172	-8	0.6
33592733	1	F	54	175	136.5	0	0	0	1	0	0	0	0	0	1	1	1	1	0.8	110	99			35.1	12.2	14.7	325	1.8	135	5.6	6.8	10.4	1.5	2.1	4.6	7.05	180	-15	7.4
33610695	0	F	67	160		0	0	0	0	0	0	1	0	0	0	1	1	1	1	59	72	16	36.83	11.6	6.6	15	155	1.3	138	4	7.8	7.1	0.7		4.4	7.24	232.5	-4	0.9
33630048	0	F	70	157	63.7	1	0	0	0	0	0	0	0	0	1	1	1	1	0.9	78	78	14	36.44	7.8	7.7	18.2	77	1.7	144	3.6	9.8	6.2	1	4.5	3.5	7.32	213.3333333	-8	1.4
33635540	1	M	80	178	97	0	0	0	0	0	1	0	0	0	1	1	1	1	0.5	110	62	20	36.9	19.9	10.6	18.5	124	1.3	136	5.5	8.6	7.8	0.6		8.5	7.21	200	-10	1.9
33646507	1	M	47	168	80.2	0	0	0	0	0	0	0	0	0	0	1	1	1	1.116025241	116	75	25		15.5	10.1	14.7	109	1.5	146	6.1	7.4	6.6	2.8		3.4	7.3	255	-5	2
33650320	0	M	61		91.5	1	0	0	1	0	0	0	1	0	0	0	0	0	3.3	51	50	14	37.33	2.7	8.1	18.1	31	1.3	135	3.5	8.2	4.8			5.7
33660280	1	F	56		72	0	0	0	0	0	0	0	0	0	1	1	1	1	0.9	108	80	36	36	13.1	8.3	14.6	87	4	158	3.3	8.7	12.2	1.2	3.2	2	7.18	185.7142857	-12	24.4
33675041	0	F	71	168	96.8	1	1	0	0	0	1	0	1	0	0	0	0	0	0.5	50	88	12	35	8.5	7.4	21.5	166	1.5	135	3.6	8.4	6.9	0.3		3.9
33678745	0	M	48	183	129	1	0	0	0	0	0	0	0	0	0	1	1	1	0.8	57	66	11	38.28	29	13.8	13.1	235	1.2	128	5	8.9	4.5			3.6	7.22	75	-11	3.6
33682689	1	M	67	180	75	0	0	0	0	0	1	0	0	0	0	1	1	1	1.048547119	109	60	21	38.7	17.5	11.9	14.3	116	1.3	132	5.7	6.8	3.7	1.1		5.4	7.28	267.5	-10	3
33694304	0	M	75	175	69	1	1	1	0	0	1	0	1	0	1	1	1	1	1.3	97	90	23		8.8	8.6	17.7	183	1.6	134	5.9	8.6	6.4	2.2		5.4	7.43	391.4285714	-1	2.9
33712680	0	M	53	170		1	1	1	1	1	0	0	1	0	0	0	0	0	1.6	92	72	19	37.83	5.2	8.6	25.2	47	2.2	157	3.6	9.2	3.3	2.2	3.4	3.4
33719300	1	M	79	178	106	0	1	0	0	0	1	0	0	0	0	1	1	1	1.018594195	96	71	22	37.5	23.7	10.8	14.1	177	1.5	135	6.5	6.6	5.6	1.1		3.2	7.29	162	-10	4.6
33730004	0	F	49	155	78.5	0	0	0	0	0	0	1	0	1	0	1	1	1	0.5	97	97	24	37	17.7	10.5	18.1	107	1.5	138	4.7	8	6.1			2.7	7.36	400	-4	1.3
33731133	0	F	73	152	69.7	1	0	0	0	0	0	0	1	0	0	0	0	0	4.3	72	60	11	37.22	10	8.6	14.3	167	1.1	133	4.4	9.4	9.1			7.1
33738626	0	F	51	157	97	1	0	1	0	0	1	0	1	0	0	0	0	1	1.5	52	73	26		16.1	10.2	16.7	183	1.7	141	3.6	8.5	7.2			5.4	7.38	276	-8	1.6
33746366	1	M	69	178	79	1	0	1	0	0	1	0	1	0	1	1	1	1	1.2	81	44	27		23.5	11.7	15.4	354	1.5	130	5.5	8.4	3.3		2.5	4.1	7.44	315	-1	2.3
33753692	1	M	78	188	85.6	1	1	1	0	0	1	0	1	0	0	0	1	1	1.8	100	72	16	37.78	9.8	6.3	20.8	103	1.2	141	3.8	8.1	5.6			5.9	7.36	190	1	1.3
33755900	1	M	52	178	109	0	0	0	0	1	0	0	0	0	0	1	1	1	0.8	88	85	22	38.28	15.9	8	26.6	201	1.7	138	4.6	8.3	4.1	13.9	3.5	4.2	7.32	445	-4	2.1
33765664	0	M	88	180	90.7	0	0	0	0	0	1	1	1	0	1	1	1	1	0.6	73	78	15		10	7	17.7	268	1.2	137	3.5	8.6	4.2	0.4		3.5	7.45	366.6666667	2	2.2
33783822	0	F	20			1	0	0	0	0	0	0	0	0	0	0	0	0	4.4	91	62	22		28.4	10.8	13.8	241	1.8	140	4.1	8.6	3.5			4.7	7.39	66	0	0.9
33791778	0	M	67	168	98.5	0	0	0	0	0	0	0	0	0	0	1	1	1	1.1	96	78	20		6.9	8	15.9	47	1.1	135	3.6	7.1	4	1.2	2.5	3.8	7.5	275	2
33794813	0	F	69	163	59.7	1	0	1	0	0	0	0	1	0	0	0	0	0	1.7	73	67	16	35.67					12.2	137	4.4	8.9	4.8			2.6	7.4	300	7	0.9
33796102	0	M	45	183	131.1	0	0	0	0	0	0	0	1	0	1	1	1	1	0.6	94	92	20	36.22												4	7.27	245	-7	0.6
33804332	1	F	65	163	73.6	0	0	0	0	0	0	0	1	1	0	1	0	0	0.813957141	137	83	27	38.28	20.7	7.9	21.7	151	1.7	142	4.5	7.1	5	2.1	2.2	3.2	7.38	267.5	-10	5.6
33807842	0	F	79	168	74.4	1	0	0	0	0	0	0	1	0	0	0	0	1	1.9	74	101	15	36.83	9.5	8.9	15	226	0.9	134	3.2	8.6	6.6			4.5
33814001	0	F	91		75	1	0	0	0	0	0	0	1	0	0	0	0	0	1.8	92	86	34	37	22.7	12.3	13.2	176		137	6.9	8.7	4.9			1.9
33814520	1	M	84		87.4	1	0	1	0	1	1	0	1	0	0	1	0	0	2.2	68	81	21	36.39	18.9	9.3	15.9	321	2	137	5.6	9.8	6.1	1.2	3.4	6.1
33817347	0	M	60	183	98.3	1	0	0	0	0	0	0	0	0	0	1	0	0	3.5	72	73	17		16.2	7.6	13.6	47	1.1	131	4.5	5.4	6.5	1.2	2.2	12.2
33819209	1	F	76		113.6	0	1	1	0	0	0	0	0	0	0	1	1	1	0.791876064	105	77	26	36.44	10	8.8	15.7	48	2	148	5.6	8.5	15.4	1.6		4.3	7.15	224.2857143	-12	18.2
33825848	1	F	56	157	65	0	0	0	0	0	0	0	0	0	0	1	1	1	0.7	92	62	22		26.3	11.5	14.2	199	2.1	137	7	8.1	10	1		1.5	7.2	190	-13	15.9
33832339	0	M	65	183	76.7	0	0	1	0	1	0	0	0	0	0	1	1	1	1.1	96	57	28	37.9	15.9	10.5	15.9	244		140	5.3	7.9	4.9	3.1		3.9	7.32	197.5	-4	3.1
33835036	0	F	62		104.1	1	0	1	0	0	0	0	1	0	0	1	1	1	3.7	96	65	13		16.5	10.6	18.1	108		135	3.4
33835780	0	M	27	180	78.1	0	0	0	0	0	0	0	0	0	0	1	1	1	1.230329741	97	82	26	36.4	8.2	13.4	13.9	63	3.8	144	4.1	8.3	4.4	5.3		3	7.37	270	-5	7.2
33839862	1	M	36	170	127.6	0	0	0	0	0	0	0	0	1	0	1	1	1	1.16961671	88	68	30		22.3	7	16.7	197	1.5	148	6.9	7.7	10.9	4.4	1.9	2.7	7.3	80	-5	6
33841543	0	M	77		60.4	1	1	1	0	0	1	0	1	1	0	0	0	0	3.1	100	80	24		38.1	9.6	16.6	157
33859161	1	F	69	150	83.4	0	0	0	0	0	0	0	1	0	0	1	1	1	0.5	95		32	37.11	13.5	8.3	19	103	1.9	135	4.6	7.5	6.8	1.9	2.1	2.6	7.22	107	-6	1.8
33862410	0	F	81	160	97	1	0	0	0	0	1	0	1	1	1	1	1	1	0.6	78	56	20	37	23.7	9.7	17.6	271	1.4	138	6.1	6.9	9.9	4	2.6	4.9	7.31	158.3333333	-11	6.3
33872067	0	F	59	165	104.7	1	0	0	0	0	0	0	0	0	1	0	1	1	2.1	97	64	22	37.22	46.5	9.3	19.1	291	1.3	133	4.8	9.1	9.6	0.8	3.1	7.2	7.41	152.8571429	0	1.8
33876313	1	M	86	173	90	1	0	1	0	1	1	0	1	0	0	1	1	1	1.8	88	76	16		12	10	16.7	85	1.7	138	4.4	9.1	5.3	7.8	3.6	3.6	7.31	95.71428571	-6	2.6
33877333	1	M	75	173	65	0	0	0	0	1	0	0	0	0	0	1	1	1	0.3	76	81	32	36	32.9	9.2	17.5	156	1.3	147	3.8	7.6	7.2		1.5	3.8	7.19	123.3333333	-9
33882599	1	F	45	163	75.2	0	0	0	0	0	0	0	0	1	0	1	1	1	0.9	122	84	30	37.5	7.9	8	15.6	68	2.5	127	4.4	7.7	4.2	2.3	2.3	2
33901871	1	F	82	152	62.5	1	0	0	0	0	0	0	0	0	0	0	1	1	0.8	65	65	35	36.33	9.1	7.8	17.7	132	1.2	127	4.2	7.3	7.4	0.9		3.3	7.27	178	-6	1
33910648	1	M	61	183	98.5	0	0	1	0	1	0	0	1	0	0	0	1	1	1.065995555	119	65	14		11.3	10.8	15.3	112	1.1	139	3.1	6.9	8.1			2.3	7.38	156	6	1.3
33920310	1	M	44	173	141	0	0	0	0	0	0	1	0	0	0	1	1	1	1.129049512	69	69	24	36.67	19.8	8.5	20.1	67	1.5	144	4.8	10	5.6	22.8		10.8	7.27	240	-9	1.2
33922130	1	F	35	165	81.2	0	0	0	0	0	0	0	0	0	0	1	1	1	1	78	106	13	36	39.8	13.2	15.5	18	3.4	136	3.6	6.6	3.1	0.4	2.3	1.3	7.47	400	-1	7.2
33927703	1	F	39	173	91	0	0	0	1	0	0	0	0	0	0	1	1	1	0.890485648	115	53	32	35.8	2.8	7.1	20	19	8.7	137	5	7	12.9	4.4	2	3.8	7	80	-20	16.8
33940777	0	M	36	188	134.9	0	0	0	0	0	0	0	0	0	0	1	1	1	0.9	87	70	26		7.6	8.5	16.8	51	1.1	141	5	6.9	5.1	2.7	2.4	8.5	7.3	292	-8	1
33951736	0	F	53	160	89	1	0	0	0	0	0	0	1	0	1	0	1	1	1.3	67	80	16	36.39	8.4	8.4	17.6	98	3.2	138	4.2	9.8	7			3.7	7.32	288	0	1.1
33953545	0	M	81		86.7	0	0	1	1	0	1	0	0	0	1	0	1	1	1.014124279	56	88	14		7.4	13.4	17.6	141		149	3.2	9	4.8	2.4	3.3	2.8
33962121	1	F	77	157	64.1	0	0	0	0	0	0	0	0	1	1	1	1	1	0.79005723	126		36	38	260.8	7	19.6	281	3.3	148	5.3	9.6	1.8	0.6	3.4	3.8	7.13	148.3333333	-20	18
33963090	1	F	84	160	68	0	0	0	0	0	0	0	0	0	0	0	1	1	0.778056564	89	70	36		6.6	11.7	14.7	75	1.3	138	5.1	6.9	5.1	0.7	1.7	3.8	7.26
33973685	0	M	71	180		1	0	0	0	0	1	0	1	0	0	0	1	1	3.5	75	73	14		6.9	9.2	13.4	162	1	136	3.7	8.7	5.3			4.5	7.48	120	9
33984200	0	M	68	173	108	0	0	0	0	0	0	0	0	1	1	1	1	1	0.9	87	75	20		4.9	9.4	15.6	57	1.2	135	5.9	7.1	9.5	6	2.8	4.5	7.28	267.5	-8	1.4
33999771	1	M	49	168	90.3	1	1	0	0	0	1	0	1	0	0	1	1	1	1.7	89	80	30	37.83	15.8	8.9	14.2	141	1.9	135	7.6	10.5	13.6	1.3	2.8	12.8	7.36	471	-8	9.8
34003859	0	M	64	188	90	0	0	0	0	0	0	0	0	1	1	1	1	1	0.9	81		30	36	1.5	7.7	18.3	35	1.5	135	5.5	8.3	7.9	7.4	2	1.8	7.2	237.5	-11	9.7
34030023	1	M	44	188	138.6	1	0	1	1	0	0	0	0	0	0	1	1	1	4.1	102	80	30	36.33	3.4	8.1	16.3	62	0.9	128	4.4	5.4	7.4	6.4	2.3	6.1	7.26	185	-6	1.2
34032326	0	F	83	160	76.2	1	0	0	0	0	0	0	1	0	0	0	1	1	1.5	75	75	22	36.72	25.7	11	16.5	104.5	1.2	143	4.2	8.5	4.1			5	7.36	208.3333333	-3	1.5
34034749	0	F	72		111	1	0	0	0	1	0	0	1	0	0	1	0	0	2.4	90	77	55	36.39	14.2	8.5	14.3	178	1.1	131	5.5	7.7	8	0.2	3.1	6.9	7.04		-16	0.4
34062138	0	M	38	188	140	0	0	0	0	0	0	0	0	0	0	0	1	1	0.9	102	84	21		15.4	10	17.1	171	1.2	134	4.6	6.3	7.6	0.5	1.9	6.1	7.31	158	-8
34069481	1	M	56	175	77.3	0	0	0	0	0	0	0	0	0	1	1	1	1	1.082153839	99	79	29		11	10.3	14.8	107	1.6	143	5.2	7.5	3	0.2		3.2	7.29	342.5	-6	1.9
34070963	1	F	77	170	115	0	1	0	0	0	1	0	1	0	0	1	1	1	0.8	96	80	26		13.8	9.9	15.4	272	1.1	135	4.6	8.6	8.8	0.4		5.1	7.18	152	-11
34081091	0	M	66	163	105	1	0	1	0	0	1	0	1	0	0	0	0	0	3.9	127	76	22	36.78	11.8	8.4	17.3	168	1.8	130	3.8	7.9	4.2	3	2.3	4.5
34091954	1	M	49	178	113.8	0	0	1	1	0	0	0	0	0	0	1	0	1	0.7	128	73	24		19.8	12.6	14.8	114	2.1	130	4.3	9.3	5.1	3.2	4.3	2.4	7.34	61	-8	4
34093113	0	M	59	180	105	1	1	0	0	0	0	0	1	0	0	0	0	0	4				36.72	8.2	10.6	17.6	462	1.3	143	5.1	8.4	5.7			7.2
34125208	1	M	70			0	0	0	0	0	0	0	1	1	1	1	1	1	0.6	104		34	36	19.4	11.5	16.2	34	1.9	142	5.4	7.8	8.5	3.5	2.5	2.6	7.16	123.3333333	-17	9.1
34145557	0	F	68		57.4	0	0	0	0	0	0	1	0	0	0	1	1	1	0.8	78		19		35	9.5	14.6	206	2	127	3.8	8.1	8.7	3	5.1	4.7	7.19		-15	3.1
34154775	0	F	48	155	74.6	0	0	0	0	0	0	1	1	0	0	1	1	0	1	86	52	25	37.06	14.3	9.9	14.7	327	1	134	4.8	6.8	8.9			8.6	7.19		-16	3.6
34155256	1	F	48	155	73	0	0	0	1	0	0	0	0	0	0	1	1	1	0.4	96	66	42	38.39	18.7	6	17.5	79	2.7	136	4.8	8	7.2	8.4	3.6	5.3	7.3	130	-7	6.5
34160182	0	F	79		76	1	0	0	0	0	0	0	1	1	0	0	0	0	3.6	71	82	21	37.06	8.7	10.7	14.6	185		137	5.3	9.1	2.7	0.7		3.6
34166660	1	F	42	163	68.8	0	0	0	0	0	0	1	1	0	0	1	1	1	0.4	95	63	34		5.8	8.5	19.7	41	2.6	127	4	7.9	5.3	15.2		3	7.17	153.3333333	-13	3.8
34179883	0	F	24	165	84.3	0	0	0	0	0	0	0	0	0	0	0	0	0	0.6					17	10.4	15.6	107	1.8	146	5.7	14.3	5.4	4.4	2.6	2	7.38	362.5	-3	7.8
34196602	0	F	46	155	52	0	0	0	0	0	0	0	0	0	1	1	1	1	0.5	130	72	23	36.44	11.4	10.7	16.4	148	1.2	139	3.2	5	5.3	0.5	1.3	3.3	7.23	332	-13	4.5
34206149	1	F	39	168	92	0	0	0	0	0	0	0	1	1	0	0	0	0	0.5	83	120	9	36.11		9.5	15.8	11	1.7	134	4	6.8	6.6	5.4		4.1
34208938	0	F	66	160	71	1	0	0	0	0	1	0	1	0	0	0	0	0	4.4	59	73	28	37	7.6	10.8	14.7	291		136	4.1	9	3.9			6.4
34230481	0	F	79	168	86	1	0	0	0	0	0	0	1	0	1	1	1	1	1	87	72	16	34.1	17.7	9.8	14.4	218	1.7	131	6.2	9.4	4.8	1	2.9	2.3	7.17	188.3333333	-10	4.3
34260730	0	F	74	147	98.9	0	0	0	0	0	0	0	0	1	0	1	0	0	0.5	120	49	28		17.7	11.7	16.4	373	1.4	142	3.9	7.4	9.4	0.2		5.8	7.26	382.5	-8	2
34271516	0	M	28	178	99.8	0	0	0	1	0	0	0	0	0	1	0	1	1	0.2	84	71	18	36.72	8.3	10.7	14.4	50	2.8	142	4.8	11.4	7.9	22.4	2.9	1.9	7.56	188	9	3.7
34271638	0	M	69	178	86.1	1	0	0	0	0	0	0	0	0	0	1	1	1	1	71	70	17	36.78	15.8	7.6	16.8	271	1.4	141	5.9	9.6	10.6	1.2		5.7	7.37		-11	1.5
34273611	0	F	53	160	118	1	0	1	0	0	0	0	1	0	0	0	1	1	2.1	72	68	29		20.8	9.9	15.7	284	1.4	131	4.6	7	8.8	1		7.4	7.22	315	-10	1
34287358	0	M	83		70.5	1	0	0	0	0	1	0	1	0	0	0	0	0	6.7	71	113	20	36.78						140	4.8					10.8
34292980	1	M	53		118.1	0	0	0	0	0	0	0	0	0	0	1	1	1	1.092686027	108	86	27	37.6	4	9.1	17.2	70	3.7	147	6.3	6.6	11.5	1.5	2.2	6.7	7.03	204	-20	16
34294044	1	F	42	165		0	0	0	0	0	0	0	0	0	0	1	1	1	1	124	87	24	37.22	14.4	10.5	14.6	200	1.3	134	4.7	7.3	5.1	0.6	2.3	2.7	7.3	212.5	0	4.2
34332444	1	M	80	175	93.5	0	0	1	1	0	1	0	1	1	0	0	1	1	0.8	60	97	21	35.06	0.9	12.1	14.1	53	1.3	137	4.1	8.5	8.5	3.4	3.4	4.4	7.37	160	-1
34351511	1	M	70	178	99.5	0	0	0	0	0	0	0	0	0	0	0	1	1	1.040498782	72	62	15	37	5.2	8.3	15.8	64	1.2	141	4.5	7.8	5.3	1		7.6	7.35	178	-4
34368950	0	F	70		72.9	0	1	0	0	0	0	0	1	0	0	1	1	1	1.1	73	95	10	36.7	15.2	11.1	15.2	79	2.1	142	5	7.5	5.8	0.5	1.6	2.6	7.25	409	-8	4.1
34369680	0	M	75	183	75.6	1	1	0	0	0	1	0	1	0	0	1	1	1	1.1	127	56	29	36.6	11.4	8.8	14.8	59	1.6	135	4.6	8.5	8.4	1.8	3.8	4.3	7.31	245	-5
34372001	0	M	47	175	78	0	0	0	0	0	0	1	1	0	0	0	1	1	1.116025241	131	69	30	37.44	6.2	7.1	14.9	39	2.8	143	3.3	8.4	1	0.9	2.4	2
34378808	1	M	52		121.3	0	0	0	1	0	0	1	0	0	0	1	1	0	0.9	68	62	38	35.61	26.6	7.7	19.9	72	4.4	137	5	8.7	10.2			4.5
34384855	1	M	63	180	75.3	0	0	0	0	0	0	0	0	1	1	1	1	1	1.059963159	91	65	28	35.83	43.1	9.4	16.9	80	1.7	137	4.8	7.5	5.1	1.1	2	1.8	7.08	404	-21	18.3
34402613	1	F	34	170	115.7	0	0	0	0	0	0	0	0	0	1	1	1	1	0.912239002	83	65	19	37	16.2	8	17.6	29	2.6	132	3.5	8.2	4.1	4.9	2.6	3.4	7.3	287.5	-9	1.9
34402844	1	M	74	180	170.9	0	0	0	0	1	0	0	1	0	0	1	1	1	1	135	74	27	38.5	34.9	11	20.2	230	1.5	142	4.4	8.9	5	1.6		5.6
34412219	0	M	47	173	69	1	0	0	1	0	0	0	0	0	1	0	0	0	1.3	98	103	27	37.11	8.6	7.6	14.2	575	1.3	139	3.9	9.1	11			12.4
34429897	1	F	65	157	92.9	0	1	0	0	0	1	0	1	0	0	1	1	1	0.813957141	75	86	14		20.9	8.2	19.1	192	1.6	139	5.8	6.9	11.7	0.9	3.3	7.1	7.19	221.6666667	-9	0.8
34435962	1	F	60	165	84	0	0	1	0	0	0	0	0	0	1	1	1	1	0.4	79	62	22	36.67	15.1	8.2	20.2	58	2.3	145	5.4	9.8	8.6	21.1	2.6	1.9	7.22	291.4285714	-13	10.7
34442228	1	M	49	152	91.9	1	1	0	0	0	0	0	1	0	1	1	1	1	2.3	79	56	16	36	18.8	11.7	18.8	257	4.7	136	5.2	7.9	7.4	2.6	3.5	8.6	7.24	78.57142857	-9	6.2
34467768	0	F	71	163	69.4	0	0	0	0	0	0	0	1	0	0	0	0	0	0.801412801	82	87	17		9	8.8	13.2	100		139	4.1	8.5	6			4.8
34482432	1	M	89	178	73.1	0	0	1	0	0	1	0	1	0	0	0	0	0	0.9	80	60	15	36.11	17.6	12	17.5	196	2.1	144	3.4	9.6	5	22.5		5.4	7.45		-2
34485596	0	F	23		47.6	1	0	0	0	0	0	0	0	0	0	0	0	1	11	84	100	24	37.17	7.8	12.2	17.1	290	1.1	138	4.7	10	11.1			11.8
34504641	1	F	59	170	77	1	1	0	0	0	0	0	1	0	0	1	0	1	5.2	87	54	35	36.22	29.7	9.8	19.1	133	2.5	150	4.3	10.7	10.2	3.9	2.7	5.2	7.2	145	-17	17.8
34512857	0	M	72	188	144.3	1	0	1	0	0	0	0	1	0	1	1	1	1	1	81	74	23	38.2	8.2	14.4	14	198	3.3	141	5.7	8.9	2.3	0.7	4.2	5.3	7.27	172	-5	2.8
34515444	1	M	73	160	66.8	1	1	0	0	0	1	0	1	0	1	1	1	1	1.7	97	75	22		10.3	10.3	16.7	87		132	4.3	9.1	7.9			5.4	7.34	267.5	-7	1
34517839	0	F	79	155	99.1	1	0	0	0	0	0	0	0	0	0	1	1	1	3	68	66	8	36.78	33.5	8.3	19.3	175	1.2	132	6.1	7.7	9.5			5.8	7.22	172	-11	1.2
34520611	1	F	62	155	94.5	0	0	0	1	0	0	0	0	0	1	1	1	1	0.820751154	119	43	27	36.89	15.5	8.7	20.4	146	2.8	132	5.7	6.8	6.8	2		3.6	7.22	95	-10	3.6
34564781	0	M	51		88.5	0	1	1	0	0	1	0	0	0	1	1	1	1	1.100104866	105	76	28	36.7	12.1	16.2	14.9	77	3	145	5.6	7.3	7.2	2.4	3.1	4.5	7.27	388	-10	8.2
34577612	1	F	88		87	1	1	1	0	0	0	0	1	0	1	1	0	0	1.5	70	59	21		14.6	10.1	19.6	170	1.7	138	4.2					4.1
34600139	1	F	39	168	111.6	0	0	0	0	0	0	0	1	0	1	1	1	1	0.890485648	133	60	38	38	25.1	9.8	19.5	253	1.1	136	6.4	7.2	10.5	0.7	2.5	5.3	7.15	234	-19	12.6
34606693	0	M	73	163	72	1	1	1	0	0	1	0	1	0	1	0	1	1	2.4	60	87	27		6.7	7.3	14.9	86	1.2	140	3.8	7.5	12	0.3	3	6.6
34612965	1	F	72	150	86.9	1	0	1	0	1	0	0	1	1	1	1	1	1	3.2	70	49	15	37.28	56.2	9.4	14.6	217		141	4.1	9.7	4.4	0.4		5.3	7.35	255	0
34618948	0	F	41	150	62	0	0	0	1	0	0	0	0	0	0	0	0	1	0.882686113	66	62	19	36.28	15.6	9.7	22.8	105	2.2	135	3.5	9	6	20.4	3.8	5.4
34620605	1	F	73	157	106	1	0	0	0	1	0	0	1	0	1	1	1	1	1	68	72	19	37.56	12.5	9.3	19.9	143	1.2	139	3.8	6.4	4.7	0.3	3.4	5.8	7.33	285	-3	1.5
34634701	0	F	48	168	119	0	0	0	1	0	0	1	1	0	1	0	1	1	0.858546781	76	68	34	37.6	14.7	8.4	17.2	148	1.7	138	4.3	8.2	5.1	0.7	2.8	4.7	7.23	171.6666667	-7	2.5
34634948	1	M	82		68.7	1	0	1	0	0	0	0	0	1	0	0	0	0	1.2	70	67	15		8.9	9.2	18.4	184	2.7	131	3	9.4	5.2			2.1
34649276	1	M	74	183	97.3	1	0	1	0	0	1	0	0	0	0	1	1	1	1.7	94	86	26	36.3	16.1	8.3	14.5	77	1.2	135	4.5	7.9	6	0.6		5.2	7.43	216	2	1.6
34655500	1	F	53	168	84.4	0	0	1	1	0	0	0	0	0	0	1	1	1	0.4	89	69	29	34.7	6.2	7.1	18.3	33	2.8	143	3.9	9.5	6.1	18.3	3.4	2.3	7.36	71.11111111	0	2.4
34675424	1	M	62	175	79.4	0	0	0	0	0	0	1	1	0	0	0	1	1	1.062950753	94	72	8	36.78	12.4	8.3	14.1	203		150	3.9	8	5			2.4
34685431	0	F	35	175		0	0	0	0	0	0	0	0	0	0	1	1	1	0.907599158	102	79	22	37.06	15.2	9	16.1	31	1.2	130	3.8	7.8	2.5	6.8		6	7.31	220	-9
34689947	1	M	52	185	167	1	0	0	0	0	0	0	0	0	0	1	1	1	1.1	92	103	26	36.72	10.7	11.6	14.2	80	1.1	131	4.3	7	5.6	2.2		3.3	7.26	101	-2	2.6
34698001	0	M	53	183	86	0	0	0	0	0	0	1	0	0	0	1	1	1	0.7	99	80	35	38.3	6.4	13.5	16	164	1.2	138	4.2	6.7	2.7			1.6	7.16	162.8571429	-13	5.7
34703950	1	F	74	163	76.1	0	0	0	0	0	0	1	0	0	1	1	1	1	1.1	88	80	28	35.7	28	7.1	13.2	68	2.3	138	4.6	8.6	7.6			2.4	7.11	353.3333333	-18	18.9
34716178	0	F	64	168	86.5	0	0	1	1	0	0	0	1	0	1	0	1	1	0.7	40	66	16	36.17	12.7	11.3	15.6	157	1.5	131	5.1	8.1	6.2	1.7	2.9	2.3	7.35	220	-7	1.9
34728659	0	F	65	165		0	0	0	0	0	0	1	0	0	1	1	1	1	0.813957141	71	65	19	33.5	24.1	10.9	15.7	507	1.2	130	6.6	9.1	16			9.2	6.89		-29	19
34746153	1	M	81	183	81.4	1	1	1	0	0	0	0	1	0	0	1	1	1	2.6	98	66	19	35.8	20	11.1	16.2	192	2.6	140	4.9	6.7	8.5	6.8		2.9	7.23	440	-11	12.8
34749119	1	M	60		85	0	0	0	1	1	0	0	1	0	1	1	1	1	1.069099626	59	84	12	36.3	3.4	7.9	16.7	20	2.3	149	4	8.5	4.4	3.2	2.8	2	7.24	177	-3	7.7
34763877	0	M	58	183	98.2	0	0	0	0	0	0	0	0	1	0	1	1	1	0.7	76	99	16	35.72	7.9	12.8	15.4	41	1.8	139	4.8	9	6	10	3.6	3.3	7.27	182	-10	5.6
34776632	1	M	61	170	71.6	0	0	0	0	0	0	0	0	0	1	1	1	1	0.2	77	55	25	36.61	13.9	7	18.2	51	2.6	156	3.8	10.8	5.1	30.1		1	7.42	337.1428571	1	2
34784026	0	F	45		101.5	1	0	0	1	0	0	0	0	0	0	0	1	1	0.9	69	71	25	37.56	15.5	7.9	19.1	75	2.3	143	5.4	9.8	7.3	24.3	3.6	6.9	7.28	122.5	-9	1.9
34786353	0	M	57	155		1	0	0	0	0	0	0	1	0	0	1	1	1	0.8	70	70	22	36.5	13.2	9.1	16	216	1.3	136	5.1	8.1	5.8	4.9	1.9	4.4	7.36	304	-6	1.2
34804855	1	M	51	183	100	1	0	0	0	0	0	0	0	0	0	0	1	1	1.7	85	65	26	37.17	4.6	8.1	16.5	66	1.2	140	6.3	7.7	5.8			8.5	7.29	162	-4	2.7
34805873	1	F	71		95	0	0	1	0	0	0	0	1	0	0	1	0	0	0.801412801	145	50	25	35.67	22.3	9.2	18.5	29	1.5	146	4.6	9.9	7.6	15.5		3.2
34822066	0	F	80	173		0	1	1	0	0	0	0	1	1	0	1	0	1	0.9	163	82	43		13.4	10.5	18.6	184	3.9	127	3.8	7.4	6.6	1.9	3.1	2.7
34824149	1	M	76	173	94	0	0	0	0	0	0	0	0	0	1	1	1	1	1.025554767	136	69	30	36.7	39.1	9	15.6	148	3.4	155	3.7	6.6	5.4	0.4	1.7	2	7.08	97	-17	14
34825591	0	M	69		73.4	1	0	0	0	0	0	0	1	0	1	1	1	1	1.2	82	64	27		28.8	8.3	14.4	256	1.4	133	4.3	7.5	5.5			5.9	7.38	256	-2	1.1
34843071	0	F	57	160		0	0	0	0	0	0	1	0	0	0	1	1	1	0.4	75	77	26	36.89	37.3	10.9	14.7	22	1.2	142	3.8	7.9	1.9	1.2		0.9	7.37	246	-7	2.6
34860631	1	F	63		54	0	0	0	0	0	0	0	1	1	1	1	1	1	0.8	128	64	20	34.8	7.4	11.8	15.5	89	1.6	149	4.3	14.1	9.5	3.5	2.8	2.6	7.19	95	-12	12.4
34866137	0	F	84		93.4	1	1	1	1	0	0	0	0	0	0	1	0	1	1.8	75	49	19	36.5	16.3	8.1	19.9	87	1.7	134	3.8	8.3	2.6	3.2		2.3
34878753	0	M	74		91	1	1	1	0	0	0	0	1	0	0	0	0	0	5.3	106	70	22	37	10	10.2	17.1	250	1.3	135	4.3	8.7	3.5			5.7
34890081	0	F	53	163	102	0	0	0	0	0	0	0	1	0	1	0	1	1	0.84371107	69	87	34	36.89	22.5	8.6	18.6	174	1.3	138	3.7	9.3	3.3	16.3	2.5	3.5	7.3	130	0	1.4
34897706	0	F	57	155	95	0	0	0	0	1	1	0	1	0	0	1	1	1	0.6	85	71	22		22.1	9.3	15	425		131	4.8	8.4	5.4	0.5	2.4	2.4	7.32	144	-3	2.7
34903620	0	M	67	185	94.8	1	0	1	0	0	1	0	1	0	0	1	1	1	1.5	94	78	15	37	10.6	9.4	14.9	189	1.5	139	4.3	7.9	6.5	0.5	3.4	3.6	7.37	119	0	1.3
34908764	0	M	53	188		0	0	0	1	0	0	0	0	0	0	0	0	0	0.6					3	7.8	18.3	76	2.6	140	5.6	9.2	5.2	6.8	3.8	3.7	7.37	236	0	2
34928659	0	M	83	173	88.9	0	0	1	0	0	1	0	1	0	0	1	1	1	0.7	132	60	21		9.5	9.5	17.7	85	1.3	131	4.5	9.5	5.4	1.2	3	3.2	7.3	166	-4	1.5
34932789	0	M	71	183	96.9	1	0	1	0	0	0	0	1	0	0	1	1	1	2.9	100	71	24	36.83	24	9.9	14.4	251		130	4	7.8	13			10.4	7.27	192	-10	1
34933915	1	F	78	168	73.9	0	1	1	0	0	1	0	1	0	0	0	1	1	0.7	122	57	22		27.4	9.9	17.2	177	1.9	146	3.8	9.2	4	1.2		2.1	7.47	235	8	2.3
34955170	0	M	47	178	105.3	1	0	0	0	0	1	0	1	0	1	1	1	1	4.7	80	68	20		3.9	8.8	16.5	130	1.2	142	4.2	8.2	7.3	0.3		15.5	7.38	76.84210526	0	1
34969901	1	M	58	183	120.4	0	0	0	0	0	0	0	0	0	1	1	1	1	1.075494377	74	62	30	35.61	26.4	10.5	14.6	282	2.8	130	4.9	7	9.3	38.6		10.5	7.06	139	-19	9.8
34970191	0	F	53	163	68.4	0	0	0	0	1	0	0	0	0	1	0	0	1	0.84371107	110	81	17	36.78	24.4	12.7	15.1	159	1.1	126	5	7.7	8.6	0.3		6.7	7.25	242.8571429	-4	0.9
34972817	1	M	69	170	109	0	0	1	0	0	0	0	0	1	1	0	1	1	0.8	99	85	22	38.06	16.6	9.6	18	70	2.3	139	4.8	8.8	7.8	10.6	2.6	7.8	7.48	181.6666667	3	3.9
34982166	0	M	42	170	77.2	1	0	0	0	0	0	0	0	0	0	1	1	1	2.1	76	97	30	38	19.7	10.2	20.8	197	1.4	135	5.7	9.3	7.7	19.3		6.9	7.4	234	-4	1.1
34992538	1	M	50		110.6	0	0	0	0	0	0	0	0	0	1	1	1	1	1.10394374	121	66	30	38.2	20.5	9.3	16	64	3.3	132	4.4	7	5.9	8.2	2.1	3.2	7.22	194	-11	11.2
34998479	1	F	28	152	64.3	0	0	0	1	0	0	0	0	0	0	1	1	1	0.5	125	57	18	36.94	9.6	7.9	21.1	49	4.1	146	3.8	10.3	4.8	8.7	4.2	2.5	7.18	122	-7	2.2
35016614	1	F	73	168	83.1	1	0	1	0	0	0	0	1	1	0	0	0	0	2.3	90	50	27		13.1	9.8	18.6	89	1.5	136	3	8.8	1.5			2.6	7.41	102.8571429	0
35018292	0	F	59	168	81	1	0	0	0	0	0	0	0	0	1	1	1	1	1.5	89	80	11		13.2	7.6	16.3	91	1.6	145	4.8	6.8	7.1	1.6	2.9	4.2	7.27	483.3333333	-10	11
35047635	1	F	66	157	106.9	1	1	0	1	1	0	0	1	0	0	0	1	1	0.3	90	67	21	36.56	11.8	8.4	23.7	85	2.2	148	4.4	11.5	5.8	6.3		2.7	7.27	152	-5	1.9
35049634	0	M	52	188	163.3	0	0	1	0	0	0	0	0	0	0	1	1	1	0.5	53	80	36	36.11	6.4	9.5	19.3	207	1	141	4.6	7.9	7.2			4.6	7.29	188.5714286	0	1.5
35053702	1	F	66	164	96.4	1	0	1	0	0	0	0	0	1	0	1	1	1	2.2	88	65	13	37	5.1	8.5	17.7	22	1.5	143	6.4	6.5	8			6.8	7.3	410	-3
35061067	1	M	80	178	93.4	1	1	0	0	0	1	0	1	0	0	1	1	1	3.5	91	62	27	35.94	22	9.5	13.1	220	1.3	142	4.7	6.7	8.4	0.5	3.2	4.5	6.98	378	-25	14.1
35072949	0	M	67	180		1	0	1	0	0	0	0	0	0	1	1	1	1	1.2	65	94	30	36.56	15.9	10.8	13.4	198	1.4	144	8.2	9.7	0.8			2.4
35081913	0	F	82		69.4	1	1	1	0	0	0	0	1	0	0	0	0	0	0.9	119	66	19		15.7	7.9	17.9	229	1.4	133	4.4	9.6	6.8			4.4
35118066	1	M	59	178	69.5	0	0	0	0	0	0	1	0	1	1	1	1	1	0.8	123	92	26	36.44	17.1	11.6	14.6	128	1.1	136	5.9	7.7	6.2	0.7		2.2	7.21	101	-13	2.3
35141988	1	M	26	180	80	0	0	0	0	0	0	0	1	0	1	1	1	1	1	105		23	35.3	7.9	14.3	13.3	18	1.9	130	7.2	6.2	11.9	1	1.4	2.2	7.12	118.5714286	-17	6.7
35143017	0	M	60	180	100	0	0	0	1	0	0	0	0	1	0	0	1	1	1	85	71	22		10.6	9.7	13.9	62	1.8	131	5.8	7.4	9.4	0.9	2.7	4.9	7.29	467.5	-5	1.9
35143737	1	F	64		74	0	0	0	0	0	0	0	0	1	0	1	1	1	0.9	113	64	30	36.5	0.6	9.6	20.9	15	2.8	136	3.5	7.2	4.5		1.4	2	7.17	180	-18	11.5
35149566	0	M	58	173	78	0	0	0	0	0	0	0	0	0	0	1	1	1	0.9	93	68	12	37.61	9.8	11.4	14.6	211	1.1	141	4.4	7.9	5.1	0.1		4.7	7.5	258	12	2.3
35167591	1	M	56	173	85	0	0	0	0	1	0	1	0	0	1	1	1	1	1.082153839	86		32	36.8	34.3	8.7	23.4	44	4.9	135	4.5	6.7	5.9			2.4	7.21	102.8571429	-10	13.2
35168141	1	M	61	178	101.6	0	0	1	1	0	0	0	0	0	0	1	1	1	1.065995555	96	66	19	37	30.4	9.3	23.6	215	2.1	133	4.6	8.5	6.3	38.4		3.9	7.34	111.4285714	-6	3.1
35176022	0	M	73	175	86	0	1	0	0	0	1	0	0	0	0	1	1	1	1.032846186	99	67	30		20.5	11.4	17.4	72	1.4	130	5.9	6.2	7.1	2.4	2	4.5	7.23	242	-10	1.8
35178076	0	M	37	178	104.4	0	0	0	0	0	0	0	0	0	0	1	1	1	1.163993013	109	79	22	37.8	15	14.1	16.1	243	2.6	135	6.7	7.6	6.9	2.5	2.9	4.1	7.31	198.3333333	-9	5
35186774	0	F	72	157	66.5	1	0	1	0	0	0	0	1	0	0	1	1	1	1.2	107	85	13		11.2	9.1	15.3	165	1.9	136	3.9	8.5	5	2.2		3.7	7.38	422.5	-2	1.9
35192840	0	M	67	173	115.67	1	0	0	0	0	1	0	1	0	0	0	0	0	2.8	93	91	23	36.78	10.1	10.9	17.1	271	1.2	134	4.9	7.9	4.9			5.9
35196996	0	M	49	173	79	0	0	0	0	0	1	0	0	0	0	0	1	1	0.9	75	80	15	36.5	12	7.9	15.9	279	2.1	132	4.9	9.2	8.9			4.8	7.37	188	0	1.4
35201523	1	M	64	180	92.4	0	0	0	0	0	0	0	0	1	1	1	1	1	0.6	97	65	21	36.67	0.7	5.7	21.8	26	1.7	141	5.7	7.7	11.6	29.2	1.8	2.4	7.1	221.6666667	-19	12.3
35203020	0	M	64	173	100	0	0	0	1	0	0	0	1	1	1	0	1	1	0.8	99	99	14	36.94	13.8	11.3	15	107	1	135	4.1	7.9	8	11.8	2.7	6	7.42	172.5	2	1.8
35216162	1	F	47	163	54.1	0	0	0	0	0	0	0	0	1	0	1	0	0	0.9	72	60	37		40.5	7.1	22.2	159	1.4	134	3.8	8.7	4	0.8		2.2
35217054	0	F	100	168	50	1	1	0	0	1	0	0	0	0	0	0	1	1	1.9	88	66	21	36.94	30.5	8.6	17.5	305		143	4.5	8.6	4.8			1.9
35224090	1	F	54		92.6	0	0	0	1	0	0	0	0	0	0	1	0	0	0.840941394	77	67	22	36.61	9.3	7.5	22.9	77	2.3	133	5.3	8.6	4.8	9.9		3.7
35225810	0	M	65	165	79	1	0	0	0	0	0	0	1	0	0	0	1	1	3.4	67	105	12	37.39	12.6	8.2	15.4	499		137	3.7	8.8	2.3	1.8		4.7
35235615	0	M	63	180	76	1	1	0	0	0	1	0	0	0	1	1	1	1	1.7	86	79	20	36.67	9.2	8.7	15.7	152	1.2	146	5.3	8.6	6.6			2.3	7.32	282.5	-4	0.9
35241545	0	M	60	178	113.6	1	0	1	0	0	0	0	0	0	0	0	0	0	2	89	89	26	36.83						150	3.8	8.4	4.9			4.1
35241835	0	M	35		66.5	1	0	0	0	0	0	0	0	0	0	1	0	1	12.4	106	71	16	36.89	25.8	6.1	16.8	205		130	5.8	7.3	8			12.4
35243835	1	F	80		61	0	0	1	0	0	0	0	0	0	1	1	0	1	0.7	95	78	32	36.67	13.7	10.6	14	204	2.3	151	4	9.1	6.3	1.5	2.6	2.2	7.28	192.5	-5	9
35265231	1	M	58	183	128.9	0	0	0	1	0	0	1	0	0	0	1	0	0	1.075494377	67	62	17		4.6	7.4	18.5	63	2.6	136	4.3	9.1	6.2	11.2		7.5
35266315	0	F	59	152	78	0	0	0	1	0	0	1	1	0	0	0	1	1	0.3	101	62	17	37.3	18.6	8.5	22.5	91	2.3	143	4.1	8.1	3.7	6.2	2.9	1.8	7.36	290	-1
35269645	0	M	62	170	79	0	0	1	0	0	0	0	1	1	0	0	0	1	1	78	86	14	35.94	22.8	8.5	17.4	78	1	135	4.4	8.3	8.3	1	2.8	5.4
35274229	0	M	40		75.7	1	0	0	0	0	0	0	0	0	1	0	1	1	7.5	82	80	20		5.2	12.9	15	128	1.1	136	3.8	8.1	3.7			13.8	7.1	52	-9	1.2
35280057	1	M	44	188	120	0	0	0	0	0	0	0	0	0	0	1	1	1	0.9	91	99	30	37.5	11.4	12.9	12.7	206	1.1	142	5	8.3	3.8	0.4	3.4	2	7.38	163	-7	5.6
35291339	0	F	74	165	71.2	0	0	0	0	1	0	0	0	0	1	1	1	1	0.5	93		16		16	9.7	19.7	145	5.4	141	4.2	10.1	3.4	4	4.7	3.1	7.43	174	6	2.5
35300930	0	F	52	163	94.8	0	0	0	0	0	0	1	0	0	0	0	1	1	0.6	119	73	24	38.4	7.9	7.4	16	35	1.3	129	5.2	7.6	9.6	4.3	3	3.3	7.38	262.8571429	-2
35301427	0	M	84	178	105	1	0	0	0	0	1	0	0	1	1	0	0	1	3.9	65	67	27	36.11	11.2	9.5	17.4	133	1	135	4.5	7.8	8.1	10	2.5	6.3
35306948	0	M	58	175	98	0	0	0	0	0	1	1	0	0	0	1	1	1	0.7	68	77	22		26.8	7.1	19.9	159	1.4	140	4.7	9.7	3.8	1.3		4.6	7.38	170	0	1.3
35313164	1	M	76	160	89.9	1	1	0	0	0	1	0	1	0	1	1	1	1	1	75	60	19	36.1	8	7.4	17.2	146	2.7	134	3.6	9.1	6.9	0.4		2.6	7.33	101	2	1.5
35313204	0	M	82	160	70	1	1	0	0	0	1	0	0	0	1	0	1	0	2.1	89	70	20	36.61	5.4	8.5	16.4	55	1.1	139	3.9	8.2	4.8			4.2
35315637	0	M	64	175	81.2	1	0	0	1	0	1	0	1	0	0	0	0	0	1.5	68	50	18	36.5	11	9.7	20.2	27	2.6	134	4.3	8.9	5.5	26.8		3.3
35334124	0	M	72		87.4	1	0	1	0	0	1	0	0	1	0	0	1	1	1.6	82	92	16	37.06	6.7	7.6	16.9	261		131	4.6	9	7.2			6.4	7.37	462.5	0
35347922	0	F	87		96.7	1	0	0	0	0	1	0	1	0	0	0	1	0	1.5	83		27	37.67	11.4	8.7	15.2	197	1.1	133	4.3	8.5	7.1	0.5	3.1	4.4	7.4	130	-4	1.2
35359444	0	M	45	175	67.4	0	0	0	0	0	0	0	0	0	1	1	1	1	0.6	117	66	19	36.67	13.3	10.1	14.3	54	1.5	128	5.6	5.9	6.7	2.5	1.9	3.9	7.17		-15	2.6
35362338	0	F	68	168	79.8	1	0	0	0	0	0	0	0	0	0	0	1	1	1.6	63	70	28	36.67	4.8	9	16.8	68	1.2	141	5.3	8.4	4.7	0.7		2.7	7.37	241	-4	2
35362807	0	M	70	185	102.4	1	0	1	0	0	0	0	0	0	0	0	1	0	1.5	106		24		9.7	8.7	15.8	149	1.8	135	5.1	7.9	7.9	3.6		5.7	7.38	416.6666667	-2	1.4
35389188	1	F	31		103	0	0	0	0	0	0	0	0	0	0	1	0	0	0.927183409	107		32		7.7	15.5	12.7	256	1.6	137	3.3	7.8	4	1.5		2.7	7.22	165	-10	7.9
35403189	1	F	67	150		0	0	0	0	0	0	0	0	0	0	1	1	1	0.8	75	108	33		21.8	9.5	13.6	221	1.2	142	6.1	7.7	7.2	0.7	2.9	1.7	7.35	284	-6	3.7
35404751	1	F	34	155	62.3	0	0	0	0	0	0	0	1	0	0	1	1	1	0.4	90	65	20	37.06	22.4	8.6	21	57	2.3	147	4	9.5	5.2	14.7	5	3	7.28	160	-9	3.9
35431459	0	F	77		53.3	1	0	0	0	0	0	0	0	0	0	0	0	0	3	67	100	17		7.6	9.7	15.8	119	1.2	139	3.6	7.5	3.9			3.6
35442054	1	M	65		117	0	0	0	0	0	0	0	0	1	1	1	1	1	1.054151861	112	89	32	35.39	14.6	12.5	15.8	28	2.5	143	3.4	5.6	3.6	1.5	1.1	1.8	7.26	104	-8	9.1
35475418	1	M	70	173	76	0	1	1	0	1	1	0	1	0	1	1	1	1	0.6	109	111	22	35.83	14	12.8	17.5	154	1.8	130	7.9	7.3	7.6	0.4	2.5	2.1	7.28	348	-2	2.8
35481394	0	F	62	157	83	0	0	0	0	0	0	1	1	0	1	1	1	1	0.4	87	77	20	37.2	1.7	8.7	14.4	56	1.4	142	3.5	9.3	6.2	7	3.3	1.8	7.48	155	3	4
35491719	0	M	46	173	84.5	0	0	0	0	0	0	0	0	0	0	0	0	0	1.120255333	71	90	18	36.44	29.8	8.7	15.5	126	1.1	131	4.2	7.4	4.8	3.7		2.9
35492363	1	M	55	185	133	0	0	0	0	0	0	0	0	0	0	0	0	0	1.085589312	65	49	14	36.06	4.8	9.7	18.8	23	3	145	4.3	10.3	7.8			10.5
35506166	0	M	55		89.5	1	0	0	0	0	0	1	0	0	0	0	0	1	2.9	108	87	17	36.67	21.3	9	19.2	361	2.2	131	4.2	7.7	3.2	20.1	3.5	7.2
35506798	0	F	61	160	144.2	0	0	0	0	0	1	0	1	0	1	1	1	1	0.3	91	68	34	37.83	39.8	11.1	16	261		137	4.4	6.3	3.4	3.9	3.2	2.1	7.2	140	-11	8
35517822	0	F	75	163	132	1	1	0	0	0	0	0	0	0	0	1	1	1	0.5	51	99	25	35.33	18.4	8	18.1	128	1.2	130	5.7	6.4	8.4	0.3		3.8	7.13	337.1428571	-15	1
35529812	1	F	62	163	65.6	0	0	0	0	1	0	1	0	0	0	1	1	1	0.6	89		32	36.83	5.2	7.3	13.8	45	2.5	143	4.9	7	9.1	0.5		1.6	7.28	161.4035088	-7	12
35531906	0	F	58	163	68.8	1	1	0	0	0	0	0	1	0	1	1	0	1	0.7	116		25	36.83	12.7	7.5	13.7	131	1.6	146	5.3	6	8.1	0.3		3.8
35534668	0	M	72	175	115.1	1	1	1	0	1	1	0	1	0	0	0	0	0	3.4	71		18		13.4	10	15.5	82	1.2	139	4	9.5	4.2	0.4		4.8	7.38		0	1.5
35541401	1	M	54	173	84.6	0	0	0	0	1	0	0	0	0	0	1	1	1	0.5	82	65	29	38.72	16.4	8.4	23.9	51	3.3	143	4.7	7.9	4.2	45.4	3.9	3.3
35545270	0	M	78	178	130	1	0	1	0	0	1	0	1	0	1	1	1	1	1.7	134	61	26	36.78	25.1	11.3	17.9	174	1.1	133	5.2	7.5	5.5	0.3	3	4.9	7.19	208	-12	1.9
35586100	0	M	67	168	69.5	0	0	1	0	0	1	0	0	0	0	1	1	1	0.7	93	74	10	37.17	11.3	8	16.4	52	1	139	4.4	8.4	8.9			5.5	7.3	262.8571429	-5	1
35606511	0	M	64		108.1	0	0	0	0	1	0	1	0	0	0	0	1	1	0.4	81	80	11	36.72	3.3	7.8	18.1	72									7.44		1
35612752	1	M	54	178	117	0	0	1	0	0	0	0	1	1	0	0	1	1	1.089099033	123	83	20	36.83	25.8	10.1	16.3	248	1.7	130	3.3	8	2.8			5.5	7.36		-6
35622975	1	M	66		148	0	0	0	0	0	1	0	0	1	1	1	1	1	0.7	102	63	27	37.39	31.6	10.7	16	233	1.8	139	4.9	7.1	6.9	1.1		3	7.05	105.2083333	-20	10.6
35639155	1	M	61	157	74.8	1	1	1	0	0	0	0	1	0	1	1	1	1	1.8	117	69	17	36.83	18.7	8.9	20.6	106	1.8	129	4.5	8.3	9.3	3.6		6.5	7.32	243.3333333	-7	2.7
35642353	1	F	62	157	118	0	0	0	1	0	0	1	1	0	0	1	1	1	0.5	81	69	16	37.39	28.6	7.8	19.6	82	2.2	137	3.8	8.5	3.6	3.5		2.8	7.33	190	-4	1.4
35645575	1	M	61	173	87.5	0	0	0	0	0	0	0	0	1	1	0	0	1	1	103		20	37.17	1.5	9.2	17.1	35	1.8	140	4.3	6	8.7	13.5		3	7.35	292	-6
35659646	1	M	73	178	88	1	0	0	0	0	1	0	1	0	1	1	1	1	1.5	91	61	29		24.8	11.8	15.8	235	3.2	143	5.7	10.4	6.2	1.2		2.5	7.37	73	-3	6.2
35661005	1	M	83			1	1	1	0	1	0	0	1	0	1	1	1	1	2	99	61	16	35.44	12.1	8	18.5	60	2.9	136	4.6	9	7.8	2.8	3.6	5	7.41	491	-4	10.5
35662028	0	M	69	152	83.6	1	1	1	0	0	0	0	0	0	0	0	0	0	2.6	83	61	18		17	9.2	18	281		142	6	8.4	8.2			5.2	7.21	225	-11	0.7
35669025	1	M	50	183	158.9	0	0	0	0	1	0	0	1	1	0	1	1	1	0.9	95	60	32		22.2	8.2	16.9	98	1.2	132	5.3	6.9	8.8	0.2		6.3	7.23	78	0	0.9
35672820	0	F	66	160	89	1	0	0	1	0	0	0	1	0	1	0	1	1	1	99	74	16	35.8	16.5	8.5	15.5	63	1.9	139	4.2	8.6	4.6	9.9	2.6	2.1	7.36	480	-3	1.3
35677578	0	F	55	160	87	0	0	1	0	0	0	0	0	0	1	0	1	1	1.1	71	72	29	36.56	7.7	7	14.6	159	1.3	137	4.1	8.2	4.8	0.2	2.5	2.6	7.23	160	-1	0.9
35687850	0	M	84	175	81.6	1	1	0	0	1	0	0	1	0	1	0	1	1	1.8	62	75	16	36.89	20.3	11.3	14.6	319	1.2	131	5.4	9.5	2.2	0.4		8.5	7.49	405	2	1.3
35695493	0	M	67	178	119	1	0	0	0	0	0	0	1	0	1	1	1	1	2.5		56		37.56	7.1	8.2	15.3	170		137	4.8	8	9.2			6.1	7.23	275	-6	0.8
35702788	0	F	41		75.5	0	0	0	0	0	0	0	0	0	0	0	0	1	0.7	86	98	20	36.83	21.1	8	17	92	0.9	131	5.9	7.7	5.9	0.3		3.2	7.34		-7
35709593	1	F	88	168	80	1	0	1	0	0	1	0	1	0	0	1	0	0	2.5	85	82	26	36	9.9	7.7	18.9	203	1.3	146	4	9.2	6			5	7.31	362.5	-8	2.2
35715575	0	F	61		105.5	0	0	0	0	0	0	0	0	1	1	0	0	0	0.6	114	78	38	36.83	1.1	8.1	17.3	31	1.5	140	4	7.9	1.7	3.6		3.9	7.54	340	-1	2.3
35715797	0	M	63	178	128	1	0	0	0	0	1	0	1	0	0	1	1	1	5.3	90	60	26	37.7	10.7	9.7	17	159	1.2	136	5.3	9.1	5.9			5.3	7.53	152	5	1.1
35741709	1	M	82	168	84.1	0	0	0	1	0	0	0	0	0	0	1	1	1	0.6	81	59	32	32.28	25.4	9	17.1	168	2.6	134	5.9	6.8	8.6	15	1.5	5.4	7.16	174	-17	11
35745182	1	M	72	178	100.6	1	1	1	0	0	0	0	0	0	1	1	1	1	1.2	72	67	16	35.78	11.4	9.1	17.9	263	3.1	125	6.2	6.3	9.5	8.5		5.1	7.35	405	-6	2.1
35750529	1	F	48	160	87.5	0	0	0	0	0	0	1	0	0	0	1	1	1	0.7	102	88	32	36.39	6.9	7.8	19.6	71	2.2	133	4.2	9.9	8.2	23.3	3.7	1.6
35759680	0	M	48	180	96	0	0	0	0	0	0	0	0	0	0	0	1	1	1.111899683	90	77	17	37	12.5	11.2	13.1	231	1.3	135	4.1	8.5	7.8			6.4	7.27	325	-4	1
35762379	0	M	62	185	132.7	1	0	0	0	0	0	0	1	1	0	1	1	1	1.2	82	87	20	37.39	7.6	8.9	14.8	58	1.9	143	4.6	8.6	8.2	2.6	3.4	4.3	7.42	205	0	3.6
35771237	0	F	80	168	113.3	0	1	1	0	0	1	0	1	0	0	1	1	1	0.4	101	66	25		32.2	10	20.8	180	1.5	140	4	8	3.4		2.2	2.3	7.34	155	-4	2
35771738	0	M	45	168	86.3	0	0	0	0	1	0	1	0	0	0	1	1	1	1.124594967	64	90	22	36.17	6.1	10.1	15	42		128	3.5	7.4	7.9	8.5		6.6	7.33	280	-6	1.6
35788643	0	M	67	180	98.2	1	0	0	0	0	1	0	1	0	0	0	0	0	5.3	90	66	23	36.39	15.1	9	14.2	118	1.4	134	4.6	9.5	7.8			5.6
35807915	1	M	42	188	156.1	0	0	0	0	0	0	0	0	0	1	1	1	1	1.138326805	102	72	34	37.39	15.3	9.4	21.7	155	3.5	125	5.5	7.8	6.7	20.2	2.3	6.6	7.23	196.6666667	-13	19
35809974	0	M	51	170	83.9	1	0	0	1	0	0	0	1	0	0	0	0	1	2.3	92	91	19	37.06	8.5	6.9	14.3	467	1.3	137	4.1	8.9	3.9	1	2.7	3.5
35847409	0	M	69	173	89.6	1	0	1	0	0	0	0	0	1	1	1	1	1	3.8	78	62	26		5.7	7	16.5	164	1.1	134	4.1	6.3	5.2	0.2		7	7.24	307.5	-12	0.9
35851509	0	M	57	166		1	0	0	0	0	1	0	0	0	0	0	0	0	1.8					3.5	8.9	22.1	22	1.6	129	4.7	8.6	4.6	9	3.1	4.8	7.49		3	2.1
35864227	1	M	73	163	68	0	0	1	0	0	0	1	1	0	0	1	1	1	1.032846186	114	75	21	37.22	18.7	10	18.1	52	3.6	142	5.5	7.2	7.5	2.1		3.5	7.37	128.5714286	-6	3.6
35868193	0	F	35	160	97.2	0	0	0	0	0	0	0	0	0	0	1	1	1	0.4	125	58	34	38.44	26.7	7.4	22	167	1.4	140	4.9	7	5.5	11.4		3.9	7.21	116.6666667	-11	2.6
35914909	0	M	63	160	51.4	1	0	0	1	0	0	0	0	0	0	0	1	1	4.2	68	59	12		4.9	8.5	15.8	97	1.7	130	6.4	8.1	4.8	1.8	2.2	10.2
35917611	1	M	69	157		0	1	1	0	0	0	0	1	0	1	1	1	1	1.043135746	60	76	23	35.6	9.9	8.7	13.6	102	7.8	140	3.8	8.6	4.5	2	2.2	2	7.48	388.3333333	0	11.7
35939489	0	M	63	183	86.7	1	0	0	0	0	0	0	1	1	0	1	0	1	1	70	97	22	36.39	74.7	9.4	15.2	23	2.9	138	6.1	6.6	5.9	2	2.2	3.6
35947626	0	M	63	178	128	0	0	1	0	0	0	0	1	0	1	1	1	1	1.059963159	80	74	10	37.3	12.7	10.3	15.9	92	1.2	142	5.3	7.8	4.8	0.6		4	7.39	191.6666667	2	1.6
35957643	0	M	74			1	1	0	0	0	1	0	1	0	0	0	0	1	3.2	58	115	12	37.11	11.8	7.5	21.2	166	1.4	140	4.1	8.7	6.2	0.9		7.2	7.32	312.5	-4	0.8
35966177	0	F	75	155	41.2	1	1	0	0	0	0	0	1	0	0	0	0	0	2.9	58	82	15	36.61
35981138	0	M	53		54	0	0	0	0	0	1	1	0	0	0	0	0	0	1.092686027	65	100	19	37	10.4	8.9	19.1	180	1.1	138	4.7	8.9	10.6	0.4		6
36002686	0	M	71	170	87.7	0	1	1	0	0	1	0	0	0	0	1	0	1	1.037905747	100	72	15	37	16.4	14.1	16.8	51	2.2	131	6.2	8.3	10.2	7.8		6.9	7.35	247.5	-4	2.8
36004625	0	M	53		106.7	1	0	0	0	1	0	0	0	0	0	1	1	1	1.8	91	74	30	37.1	28.7	13.9	14.3	89	1.8	125	6.1	7.4	8.1	1.4	2	4.9	7.22	74	-12	2.7
36006454	1	M	82	175	87	1	1	0	0	0	1	0	1	0	0	1	1	1	1.5	81	69	21	37	9.5	8.9	14.2	96	1.6	132	4.8	7.6	7.2	0.9	2.9	4.6	7.26	186	-12	5.1
36016876	1	F	68		72.3	0	0	0	1	0	0	0	0	0	0	0	0	1	0.8	100	77	25	36.83	27.7	9.9	18.9	100	2.7	148	3.5	8.1	5.6	15.2	2.6	1.8	7.42	171.6666667	0
36020289	0	M	55		93.2	0	1	0	0	0	1	0	0	0	0	0	0	1	1.085589312	84	73	11		9.4	8.8	18	186	1.1	131	6.1	5.8	7.8	2.8	1.9	11.3
36024494	0	M	31	183	149	0	0	0	1	0	0	0	0	0	0	1	1	1	1.200790639	106		27	37.67	6.5	12.6	16.1	110	1.5	133	3.9	8.3	2.9	31.1	2.8	4.5	7.44	184	-1	2.3
36046816	1	M	76	163		1	0	1	0	0	1	0	1	0	0	1	0	0	1.3	115	66	16		13.3	7.9	18.3	221	3.3	126	5	8.3	8.4	0.8	2.9	5.7	7.42		-5	5
36051938	1	F	52	165	70	0	1	1	0	0	0	0	0	0	1	1	1	1	0.6	103	60	20	36.1	11.9	5.5	22.4	72	5.1	139	6.4	8.1	8	9.6	3.6	2.3	7.16	65	-13	8.8
36078619	0	M	55	180	120	0	0	1	0	0	0	0	0	0	0	1	1	1	1.085589312	105	73	32		9.3	11	13	107	1.4	135	4.8	7.8	3.4	8.6		6.9	7.41	70	0	1.9
36078887	0	F	71	173	63.9	1	0	1	0	1	0	0	0	0	0	0	0	0	4.1	72	48	18		11.3	10.4	17.2	278		139	6.4	11.3	9.5			5.4
36080226	0	F	35	170	72	0	0	0	0	0	0	0	0	0	1	0	1	1	0.8	132	67	24	38.28	12.3	9.7	16.6	144	1.4	144	3.8	8.8	4.2	8.8	3.3	3.1	7.22	138.8888889	-11	5.1
36085565	0	M	68		74.8	1	0	0	0	0	0	1	1	0	0	0	0	0	4.8	66	112	15	36.89
36094197	1	M	72	183	109.4	0	0	0	0	0	0	1	0	0	0	1	1	1	1.1	67	68	20	36.33	2.5	6.4	19.7	30	2.3	146	4.1	7.2	7.5	6.5	1.8	3.6	7.26	180	-12
36100135	0	F	53	150		1	0	0	1	0	0	0	1	0	0	0	1	1	3.7	63	63	13	35.78	5.3	7.4	19.1	41	2.2	135	4.5	10.9	6.9	10.4	4.2	7.2
36120679	0	F	52	160	67	1	0	0	0	0	1	0	1	0	0	1	0	0	2.1	85	71	18		21.8	7.6	15.4	101	1.2	137	5.4	8.6	6.1			5.1	7.37
36123826	1	F	66	168	62.3	0	0	1	1	0	0	0	0	1	1	1	1	1	0.81177403	62	63	14		3.9	8.5	21.1	26	2.3	147	3.7	10.7	6	7.1	4	3.8	7.35	424	-8	4.7
36125394	1	M	61	180	91.7	0	0	0	1	1	0	0	0	0	1	1	1	1	0.4	83	67	25	36.11	16.3	7.5	25.8	67	2.1	141	6.8	10.5	6.6	42.2	4	1	7.24	146.6666667	-7	6.6
36125647	0	M	81	168	70	0	0	1	0	1	1	0	0	0	1	0	1	1	1.1	72	68	23		8	9	16.6	95		141	4.1	8.4	2.9			1.2	7.35	208	0
36135694	0	M	70	178	106	1	0	1	0	0	0	0	1	0	0	1	1	1	2	80		30	37.5	5.5	9.7	14.2	595	1.3	131	4.5	8.5	6.6			3.7	7.39	87	-2	5.4
36137508	0	M	84		82.5	1	1	0	0	0	1	0	1	0	0	0	0	1	3.1	99	68	18	36.4	11.2	8.5	14	163		137	5.6	8.5	5.2	0.4		4.9
36148606	0	M	80	161	80	1	0	1	0	0	0	0	1	0	0	1	0	0	1.1	129	58	17	36.33													7.45		10
36149031	1	M	64			0	0	0	0	0	1	1	0	0	1	1	1	1	0.6	115	80	24	36.89	6.9	8.4	16.7	77	1.5	139	5.2	7.6	11.6	3.8	2.8	2.4	7.15	108.5714286	-15	14.5
36154591	0	M	71	183	82	1	1	1	0	0	1	0	1	0	1	1	1	1	2.3	98	62	27	37.06	7.3	7.6	16.5	88	1.1	137	5.9	9.6	5.7			6.4	7.43	365.7142857	-10	0.9
36196913	0	F	43	183	109.9	1	0	0	1	0	1	0	0	0	0	0	0	0	0.5	101	74	17	37.11	13.7	7.3	16.3	178	1.7	125	5.9	9.4	8.2	0.6	3.6	2.4	7.38	348	-2
36218493	0	M	69	193	103	1	1	1	0	0	1	0	1	0	0	0	0	0	4.4					9.5	8.2	14.9	272	1.3	132	4.4	8.9	5.4	0.6	3.4	6	7.41		1	0.8
36222295	1	F	73	155	86.7	0	0	0	0	0	0	0	1	0	0	1	1	1	0.79750609	77	71	32		6.8	8.3	15	54	1.8	138	5	7.7	6.7			3.7	7.31	106	-1	6.7
36230816	1	M	49	183	71.8	0	0	1	0	0	0	0	0	0	1	0	1	1	1.107873976	80	66	8	36.94	18.8	12.1	15.8	127	4.2	140	3.1	7.4	9.2	50.5		10.2	7.36		-7
36233830	1	F	59		70	0	0	0	0	0	0	0	0	0	0	1	1	1	0.827943201	93		26	35.6	2.7	10.8	14	122	1.9	142	5	8.1	8.3			2.1	7.02	89	-21	6.8
36237605	1	F	44	157	67.7	0	0	0	0	0	0	0	0	0	1	1	1	1	0.5	98	83	25	36.39	30.5	8.5	17.7	178	1.9	143	3.4	7.5	5.2	4.2		4.3	7.29	232.5	-10	1.9
36252697	0	M	56		102.3	1	1	0	0	0	1	0	1	0	0	0	1	0	3.6	86	97	12	37	7.3	9.6	15.5	165	1.2	142	4.9	8.5	7.2	0.3		10.3
36260187	1	M	70	168	73.9	0	0	1	0	0	0	0	0	1	0	1	1	1	1.040498782	76	60	35		9.6	10.5	15.7	27	1.2	132	6.1	7.2	9.7	1.1	1.8	3.2	7.14	148.3333333	-12	3.8
36260907	1	F	72		147	1	0	0	0	0	0	0	1	1	1	1	1	1	1.1	82	74	15	37.44	0.3	6.8	17	31	1.3	139	4.6	7.6	5.9	0.3	2.3	3.5
36288131	1	F	49	165	116	0	0	0	0	1	0	0	1	0	1	1	1	1	0.855438356	109	60	24	36.56	35.1	7.3	17.5	22	4.1	125	4.4	8.3	4.1	18.9	2	3.3
36295684	1	M	54		93.9	0	0	0	0	0	0	0	0	0	1	1	1	1	0.9	86	65	15	36.39	48.4	7.3	19.8	288	1.1	133	5.1	7.7	9.3	10.4		1.9	7.11		-19	11.5
36298131	0	M	54	178	74.1	1	1	0	0	0	0	0	1	0	1	1	1	1	2.9	73	78	24	36.89	10.2	6.5	14.4	47	1.6	134	4.2	6.4	7.3	1.3	1.9	9.4	7.34	220	-9	2.9
36304428	1	M	85		87	1	1	0	0	0	1	0	1	0	1	1	1	1	1.6	110	73	24	39.17	39	9.5	17.7	224	1.4	138	6.1	6.8	5.9	0.9	1.5	4.4	7.36	68	-4	2.7
36306351	0	M	64	170	73.7	1	0	1	0	0	0	0	0	0	0	0	0	0	4.3	105	106	22		10.6	7.8	17.4	274	1.2	134	4.7	7.5	8.5			9.3	7.36	181	-7
36340090	0	M	75	183	116	0	0	0	0	0	1	1	0	0	0	0	1	1	0.9	94	87	25	37.44	15.8	7.7	15	370		132	4.3	8.5	2.9			4.1
36350237	0	M	60	180	115	1	0	1	0	0	0	0	1	0	1	1	1	1	1.3	138	73	16	36.78	23.7	10	20	308		138	4.7	8.4	7.3			8.4	7.25	328	-11	1.3
36351305	0	M	68	177		1	1	0	0	0	1	0	1	0	0	0	0	0	4.4	53	99	12		3.9	7.8	18.2	80	1.1	138	5.1	8.6	4.1			9.6
36367521	0	F	37	160	80.2	0	0	0	0	0	0	0	0	0	0	1	1	1	0.898770339	74	68	15	37.06	6.4	7.8	13.8	114	1	136	4.5	7.4	5.9			7.9
36379582	1	M	78	180	96.3	1	1	0	1	0	0	0	1	1	0	1	1	1	1.5	90	53	18		9.1	7.5	19.8	81	1.7	139	4.8	7.6	6.5	2.2		5.4
36386142	0	M	44	173	75.8	0	0	0	0	0	0	0	0	1	1	1	1	1	0.8	98	60	23		20.5	8.2	21	73	1.3	138	5.3	7	9.2	5.9	1.6	4.7	7.26	214	-11	2.1
36400963	1	M	68	183	91	0	0	0	0	0	0	1	0	0	1	1	1	1	1.045818037	108	66	26	36.56	20.5	11	14	276		139	6.9	7.7	19.3			10.1
36405803	1	M	60	170	128.1	0	0	0	0	1	1	1	1	0	0	1	1	1	0.9	110	73	31	39.5	17.7	12.1	15	235	1.7	134	8	8.6	9.3	0.4		4.3	7.19	168.3333333	-6
36408968	0	M	37	183	97.6	0	1	0	0	0	0	0	1	0	0	1	1	1	1.163993013	141	66	28	38.9	12.9	8.8	14.5	311	1.1	128	5.6	8	6.1	0.8	2	4.1	7.16	90	-8	1.4
36412149	0	F	71	155	63.1	1	0	0	1	0	0	0	1	0	1	0	1	1	1.3	75	71	28	36.11	2.8	7.4	16	41	1.4	138	4	9.1	6.4	0.4	3.3	5
36423523	0	M	69	183	98	0	0	0	0	0	1	0	1	0	1	1	1	1	1.043135746	109	71	19		11.5	9.3	16.3	197	1.5	136	5.6	8.1	6.6	0.5	3.9	4	7.42	102.5	3	1.5
36447271	1	F	82	140	55	1	1	0	0	0	0	0	1	0	0	1	1	1	2.4	62	69	31		15.5	9.3	21.1	119	1.5	139	4.7	6.5	6.1			4	7.22	264	-10	3
36452741	0	M	51	185	106.3	1	1	1	0	0	0	0	1	0	0	1	1	1	1.9	95	83	26	38.17	12.5	8.6	17.1	134	0.9	134	5.2	7.5	9.3	0.2		11.4	7.23	146.6666667	-14	1.6
36469158	0	M	32	160	70	0	0	0	0	0	0	1	0	0	0	1	1	1	1.194103024	91	88	20	38.3	13.8	11.6	13.3	75	2.5	142	4.5	7.3	3.5	1.1	2.6	3.9
36472818	0	M	62	185	90	1	1	0	0	0	0	0	0	0	0	1	1	1	1.6	108	82	15	36.33	8.3	12.7	14.6	101	1.6	134	4.8	6.8	8.8	1.5	2	10	7.41	240	-2	1.3
36478457	0	M	69	160	91.6	0	0	0	0	0	0	0	0	1	1	1	1	1	0.7	123	66	22	35.61	22.7	9.3	15	68	1.9	145	3.9	7.9	6.5			5.7	7.39	272	-3	2
36491313	0	F	61	163	74.1	1	0	1	1	0	0	0	0	0	0	0	0	0	1.7	96	71	19	35.39	5.7	11	19.4	86	1.8	142	5.4	8.9	6.4	0.6	3.7	7.2
36507999	0	M	47	168	167.2	0	0	0	1	0	0	0	1	0	0	0	1	1	1.116025241	61	79	21		6.6	11	16.2	81	2.3	140	4.6	8.3	8.5	22.7		5.1	7.45	257.5	3	5.4
36508218	1	M	46	160	82	1	0	0	1	0	0	0	0	0	1	0	1	1	1.4	52	65	14		13.3	9.5	22.2	61	2.2	142	5.1	9.2	8	5.6	4.8	4.8	7.35	175	-1	1
36516433	0	M	65	178	81.6	0	0	0	0	0	1	0	0	0	0	0	0	1	1.1	98	70	39		12	10.4	14.4	273	1	128	4.6	9.1	5.3			5.4
36542373	1	F	53		64.8	0	0	0	1	0	0	0	0	0	0	1	0	1	1.1	80	63	16	36.72	8.3	7.5	16.1	51	2	126	4	10.3	9	32.8	5.4	6.3	7.34	151.4285714	-8	3.5
36542797	1	M	59	183	106	0	0	0	0	0	0	0	0	0	0	1	1	1	1.072265137	67	75			1.7	12.5	13.7	159	1.1	146	3.3	7.2	3.8	0.4		2.1	7.22	66	-9	2
36543498	1	M	59	191	95	0	0	0	0	0	1	0	0	0	0	1	1	1	1.072265137	80		10	36.3	16.6	11.3	14.2	100	1.5	143	4.8	6	3.3	1.2	2.6	2.6	7.32		-7	4.5
36555100	0	M	70	168	85.2	0	0	0	0	0	0	0	0	0	0	1	1	1	0.5	121	65	30		3.1	9.4	14.9	119	1.4	146	3.5	7.4	4.9	1.8	2.9	3.6	7.16	73	-12	2
36564082	1	M	53	173	90.5	0	0	0	1	0	0	0	0	1	0	0	0	1	1.1	92	84	29	36.6	15.8	8.3	21.5	49	2.1	145	5.6	5.3	10.8	12.4		3.8	7.35	206	-10	5.2
36568464	0	M	65			1	0	0	0	0	0	0	1	0	0	0	0	0	3.1	111	108	12	36.67						136	6.2	9.1	4.6			6
36571976	0	M	56	183		0	0	0	0	0	0	0	0	0	0	0	0	1	0.7	89	93	15		11	7.4	19.1	52	3.1	131	3.4	9.9	5.7	38.9		1.9	7.48	226	4	1.3
36603744	1	M	65	173	72	0	1	1	0	1	0	0	0	0	1	1	1	1	1.054151861	112	92	33		13.4	7.1	18	114	4.2	138	6.3	7.6	13	7.4	1.7	4.5	7.19	262	-16	18
36611218	0	M	50	183		1	1	0	0	0	1	0	1	0	0	0	1	1	5.1	76	88	17	37.22	7.3	8	16.6	291		134	5	8.1	10.2			8.3	7.34	400	0
36622295	1	F	27	165	75.3	1	0	0	0	0	0	0	0	0	1	1	1	1	2.4	126		31		0.4	11.1	16.3	43	1.6	136	4.9	6.2	8			3.4	7.16	216	-20	8.9
36623299	1	M	85	163	86.2	1	0	0	0	0	0	0	0	1	0	1	1	1	1	74	66	24	36.72	14.1	9.3	14.8	218	1.1	139	3.8	8.2	6	4	2.3	3.6	7.4	302.5	0
36628619	0	M	48	180	296.8	0	0	0	0	0	0	0	1	0	1	1	1	1	0.9	74	73	20	37.28	17.4	10.2	16.2	447	1.5	132	6.4	8.7	7.9	0.4	2.6	5.2	7.24	295	-6	1.6
36636407	0	F	60		68.8	0	0	1	0	1	0	0	1	0	0	1	1	1	0.8	90	67	34		11.2	7.2	15.8	110	1.4	129	6.1	8.3	8.4	1.8		3.5	7.27	156	-4	1.2
36645475	1	F	78	170	116.6	1	1	1	0	0	0	0	1	0	1	1	1	1	1	70	73	17	36.11	7.7	7.5	16.3	103	2.8	128	4.5	7	5.3	5	2.2	1
36668803	1	M	61		87	0	0	0	1	0	0	0	0	0	1	0	1	1	0.7	106	68	21	37.78	17.9	9.3	19.7	50	2.3	143	4.7	11.2	4.2	46	4.4	2.1	7.3	170	-3	2.7
36683831	1	M	74	173	126.4	1	1	1	0	0	0	0	0	0	0	1	1	1	0.3	107	92	13	36.7	21.6	7.9	17.1	84		130	4.4	8.8	4.8		2.6	1.8	7.35	375	-4	1.3
36687062	0	M	33	178	96.4	0	0	0	1	0	0	0	0	0	1	1	1	1	0.8	85	75	13	37.22	27.2	9.4	15.7	131	4.6	138	4.3	9.2	6.8	31.8	3.6	4.5	7.3	292	-7	0.9
36715608	0	M	65		83.5	0	0	0	0	0	0	1	1	1	1	1	1	1	0.7	86	75	6	36.56	9.9	8.2	15.9	66	1.4	136	5.4	9.4	5.4			7.3	7.13	270	-13	0.7
36742211	1	M	67		95.3	1	0	1	0	0	1	0	1	0	1	1	0	1	3.2	76	108	18	37.89	18.4	11.1	16	244	1.7	139	5.5	9.7	5	0.6		9.3	7.47	171.25	2	2
36756755	0	M	48			1	0	1	0	0	0	0	0	0	1	1	1	1	1.3	94	80	19	36.6	20.7	9.3	15.9	132	1.5	140	5.6	9.2	4.7			7.4	7.35	116	-3	3.2
36758040	1	M	47	175	71.6	0	0	0	0	0	0	0	0	1	1	0	1	1	1.116025241	122		26	39.22	10.2	8.9	17.5	23	1.4	140	4.6	8.6	7.5	0.3		3.9
36758667	0	M	60	185	76.3	1	0	0	0	0	0	0	0	0	1	1	1	1	1.9	99	83	10	38	13.1	9.6	16.5	176	1.4	134	5.7	7.2	5.4	0.3		7	7.26	402.5	-11	3.6
36761597	0	M	62	193	111	0	0	0	1	0	0	0	0	0	0	0	0	0	1.1	92	77	12	35.78	7.8	11.6	17.7	105	1.6	145	3.6	8.6	4.9	3.2		5.5
36764861	1	M	59	168	107	0	0	0	0	0	0	0	0	0	0	1	1	1	1	63		34	36.28													7.12	265	-11	1.3
36785788	0	F	77		54	0	0	0	1	0	1	1	0	0	0	0	0	0	0.5	90	72	16	36.94	4.6	8.9	13.7	100	1.1	133	4.9	8.1	5.6	1.1		5.6
36789073	0	F	78	163	61	1	0	0	0	0	0	0	1	1	0	0	0	0	1.2	106	78	21	36.56	6.3	10	13.9	139	1.6	128	3.3	6.5	4.3	5.2	1.4	2.8	7.57		5
36807273	0	M	80	168	99.2	1	0	1	0	0	1	0	0	0	1	1	1	1	1.6	95	71	26	37.7	21.4	9.2	16.7	81	1.3	139	4.4	8.5	7.5	6.1	3.5	3.8	7.47	180	2	1.2
36809832	1	M	78	173	96.6	1	1	0	0	0	1	0	1	0	1	1	1	1	1	60	64	22	36	17.1	8	19.9	114	1.3	145	6.2	9.3	8.6	0.8		5.6
36837837	0	M	55	168	82	0	0	0	0	0	0	0	0	0	0	1	1	1	1.085589312	99	59	22		9.8	9.7	16.6	104	2	136	5	7.6	5	1.5	3.5	6.6	7.16	114	-14	2.9
36839559	0	M	47		74.9	0	0	0	0	0	0	1	1	0	0	0	0	0	1	100	78	30	36.94	13.8	8.1	22.7	46	3.6	148	4.1	9.1	4.5	43.5	2.8	3.9	7.43	116.6666667	-5	3.3
36845808	1	M	70	173	70.6	0	0	0	0	0	0	1	0	0	0	1	1	1	1.040498782	89	50	28		13.2	9.2	15.9	141	10.6	135	6.3	7.9	8.2	2	3	4.4	7.33	186.6666667	-6	7.7
36865861	0	F	70	163	61.6	1	0	1	0	0	1	0	0	0	0	0	1	1	1.3	67	108	30	36.89	13.9	8	15.9	254	0.9	137	4.9	7.3	4.8	0.2		4.7	7.35	206	-3	1.5
36866282	1	M	75	170	120	1	0	0	0	0	0	0	0	0	0	0	1	1	1.1	106	59	32	38	13.6	7.8	15.9	341	1.4	145	4.4	7.8	9.2			3.9	7.28	125.7142857	-11
36876883	0	M	66	183	118	1	1	1	0	0	1	0	1	0	0	0	0	0	3.5	96	62	14	37.44	10.8	7.5	19.5	314	1.5	134	5.3	7.6	8.6			9.6	7.38	124.2857143	-1
36881400	1	F	69	168	46.7	1	0	0	0	0	0	0	1	0	0	1	0	1	0.3	75		26	37	25.8	8.6	20.2	192	1.8	137	4.3	8.2	8.2	0.8	1.6	3.7	7.22	210	-15	3
36908004	1	M	78	175	86.8	0	0	1	1	0	0	0	0	0	1	1	1	1	1	104	65	19		37.9	10.7	19.9	123	2.5	140	5.1	8	6	4.2	2.9	3.4	7.37	172	-3	2.1
36914977	1	M	51	175	100.9	0	0	0	1	0	0	0	0	1	1	1	1	1	0.6	97	62	22	38.83	13.5	9	15.3	71	2.3	131	4.2	9.4	3.8	5.4		1.6	7.49	371.4285714	0	1.2
36919456	1	M	37	175	51.5	1	0	0	1	0	0	0	0	0	1	0	0	1	2.1	103	66	26	36.5	16.8	9.2	21.2	23	2.1	132	4	8.6		29.6		4.2
36923899	0	M	55		78.9	0	0	0	0	0	0	0	0	1	1	0	1	1	1.085589312	97	62	23	36.83	12.3	12.6	13.1	313	1.1	141	5.3	8.1	7.4	0.5	3.5	2.6	7.34	182	-4	10.8
36944538	0	F	77	163	51.3	1	0	0	0	0	1	0	0	0	0	0	1	1	1.1	67	76	17	36.78	8.3	8.9	14.1	257	1.1	133	4.7	7.6	6.8			3.6
36960535	0	F	83	165	99.8	1	1	0	0	0	0	0	1	0	1	1	1	1	1.2	61	65	18		11.2	9.1	16.2	94	1.2	136	5.1	9	6.3			3.8	7.35	148	-1	0.9
36961391	0	M	72			1	0	1	0	0	1	0	0	0	0	0	0	0	4.3	60	53	15	36.11	8.3	7.3	15.4	91	1.5	137	3.7	8.3	4.7			6.4	7.46		4
36964710	1	F	75	168	76	1	0	0	0	1	0	0	0	0	1	1	1	1	1.1	91	70	20		10.1	8.7	15.4	111	1.4	145	6.7	7.3	6.2	1.3	2.5	2.3	7.27	131	-12	7.5
36975364	0	M	67	173	117	1	1	0	0	0	1	0	1	0	0	1	1	1	2.3	89	73	32		28.5	10.2	19.5	200		137	6	8.5	5.5			7.1	7.28	292.5	-4	1.5
36978490	1	F	78		103.7	1	0	0	0	0	0	0	0	0	0	1	1	1	1.1	86	69	21		8.4	10.1	15.9	61	1.8	131	4.3	7.7	5	7	2.5	4	7.27	181.6666667	-8	5.1
36989096	1	M	81	178	102.2	0	0	0	0	0	0	0	0	1	1	1	1	1	1.014124279	84	82	35	35.5	11.7	9.7	15.3	92	1.3	143	6	7.4	7.5	1.9	3.1	4.9	7.26	58	-12	13.4
36996135	0	M	63	173	88.5	0	0	0	1	1	0	0	0	1	0	1	0	1	0.5	83	53	21	35.44	9.9	8.5	24.2	71	2.6	134	3.5	7.9	6.4	34	3.4	4.2	7.35	175	-5	1.5
37001772	0	M	68	163	98	1	0	1	0	1	0	0	1	0	0	1	1	1	2.3	78	106	24	36.4	30.3	11.3	14.4	299	2.5	136	4.9	7.2	5.3	2.7	3.7	3.7	7.38	95.55555556	-1	9.7
37017015	1	M	68	180	111.6	1	0	1	0	0	0	0	1	0	0	1	0	0	1	107	61	15		4.4	7.9	21.1	43		134	5.2	7.7	4.1			3.2	7.46	357.5	1	1.5
37019220	0	M	64	173	96	1	1	1	0	0	1	0	1	0	1	1	1	1	1.1	69	81	20		18.2	11.3	14.7	226	1.5	133	5.5	7.9	9.1	0.5		3.9	7.18	126	-3	4.7
37030246	1	F	75		82.8	1	0	0	0	0	0	0	1	1	1	1	1	1	1.7	134	59	30	35.33	21.2	6.8	18.7	53	1.9	136	4.3	9.3	7.6	3.7		2.8	7.04	63	-19	19.2
37048479	0	M	70	183	124	1	1	1	0	1	1	0	1	0	0	0	0	1	1.8	72	88	14	36.61	7.9	8.1	15.3	184	1.1	134	4.4	7.8	7.7			5.1
37059308	1	M	42	180	97	0	0	0	1	0	0	0	0	0	0	0	0	0	1.138326805	74	83	17	37.17	13.6	8.3	26.6	50	6.2	141	4.1	8.7	6.3	29.1		10.8	7.42	121.6666667	-3	2.6
37065188	0	F	86	163	52.8	1	0	1	0	0	0	0	1	0	1	0	0	1	1.2	109	61	25		10.6	9.1	17.6	138		126	3.7	8.9	5.9	13.7	4.2	4.3	7.35	255	-3	1.7
37074505	0	F	25	155	74.9	0	0	0	0	0	0	0	0	0	1	1	1	1	0.7	116	81	27	37	8.4	12.1	14.5	249	2.4	135	4.9	8.4	3.7	10.8	2.6	4.9	7.27	120	-8	2
37080832	1	M	63	160	87.9	1	0	0	0	0	0	0	0	0	0	1	1	1	0.7	88	83	19		28.1	7.2	17	118	1.2	132	5	7.5	9.6			4.3	7.23	130.9090909	-1	1.2
37081454	0	M	56	183	163	1	0	0	0	0	1	0	1	1	0	0	1	1	2.2	76	96	15		12.6	7.5	16.3	365		140	4	8.3	5.4			7.6	7.42	214	0
37089051	1	M	61		114	0	0	0	0	0	0	0	0	0	1	1	1	1	1.065995555	124	100	26	35	7.2	10	14.6	34	3.4	139	6.4	7.5	11.4	2.1	2	4.9	7.16		-18	16.8
37099881	0	F	49	147	93.4	0	0	0	0	0	0	0	1	0	0	1	1	1	0.855438356	66	83	32	35.83	6.1	9	14.6	214	1.1	133	4.1	7.9	3.1	0.2		7.1	7.32	96	-7
37099943	0	M	63		116	1	0	0	0	0	1	0	1	0	0	1	0	1	4.6	79	80	16		7.9	11.1	15.3	259		140	4.7	8.2	4			8.4
37114610	0	M	59	180	95.6	1	1	0	0	0	0	0	1	0	0	1	0	0	5	87	69	17	37	10.5	9.9	17.2	63		136	3.8	8.6	3.7			8.7
37122552	0	F	81	157	63	1	0	1	0	0	1	0	1	0	0	0	1	1	0.7	113	85	15		9.3	12.3	16.1	67	1.6	140	4.1	8.2	6.3			3.8	7.26	158	-5
37124281	1	F	75	157	99.1	1	0	0	0	1	0	0	0	0	1	1	1	1	1.5	117	60	18	36.89	28.8	9.6	20.7	387	3.3	136	5.2	7.8	6.2	0.5		5.1	7.41	322.5	-3	3.9
37142816	1	M	56	191	137	0	0	0	0	0	0	0	0	0	1	1	1	1	1.082153839	109	64	36	37.56	1.3	12.5	13.4	265		137	3.8	6.9	4.6	0.4	2.8	3.6	7.12	53	-12	5.2
37158200	1	F	62	165	61.9	0	1	0	0	1	0	0	1	0	0	0	1	1	0.5	93	74	21		47.7	13.2	15.9	302	1.5	143	4.8	7.2	7.3	0.9		3.6	7.36	270	-2	1.4
37165465	1	M	76		120	1	0	0	0	0	1	0	1	0	0	1	0	0	3.8	103	53	24	36.56	7	8.5	21.1	132	2.9	132	5	8.1	7.7			6.9
37167709	1	M	53		81.6	0	0	0	1	0	0	0	0	0	0	0	1	1	1.1	118	64	29	37.61	29.4	7.6	19.5	75	1.7	131	5	9.2	5.8	8.2	2.6	3.4	7.33	136.6666667	-12	10.5
37172713	0	M	53	173	74.5	0	0	0	0	0	0	0	0	0	1	0	1	1	0.8	57		16	35.22	13.9	8.4	16.5	125	3	128	4.2	9	5.4	50.7	3.7	3.3	7.52		5	1.4
37187494	0	M	59	180	135	1	0	1	0	0	0	0	0	1	0	0	0	0	1.4	88	65	20		21.1	8.2	17.5	158		145	5.3	8.4	7.2		3.8	4.8	7.22	280	-5	1.4
37194821	1	F	88	150		0	0	1	0	1	1	0	0	0	0	1	1	1	1.1	103		14		9	11.2	16.2	118	1.2	138	4	9.6	6.3			2.5	7.42	181.6666667	0	2.7
37207084	1	F	80	163	104.7	1	0	0	0	0	1	0	1	0	0	1	1	1	2.6	78	102	30	36.5	15.5	9.1	14.3	305	1.1	122	5.5	9.4	5.1	0.6		2.9	7.23	91	-8	4.7
37211490	0	F	84	155	57.4	1	0	1	0	0	0	0	1	0	0	0	0	0	2.1	56	67	16	37.22	8.5	7.8	16.7	360	1.1	132	4.6	8.5	3.3	0.6		3.2
37249768	0	M	89	160	89	1	0	1	0	0	1	0	0	0	0	1	1	1	1	110	70	20		6.2	12	15.3	116	1.4	143	4.7	10.9	6.5	3.7	2.8	2.3	7.44	150	3	2.8
37265708	0	M	66	168	109	1	1	1	0	0	0	0	1	0	0	1	0	1	1.6	69	66	18		27.8	12.8	17.8	270	2.8	133	4.1	6.4	8.1	9.9		6.7	7.28	270	-6	1.7
37266447	0	F	74		88.8	0	1	1	0	0	0	0	0	1	0	0	0	1	0.795599646	77	95	19	36.72	12.6	8.7	15.4	426		126	4.9	9	5.2			1.7
37268115	0	M	61	163	69.6	1	1	0	0	0	1	0	1	0	1	1	1	1	1.4	75	95	30		23.2	6	16.2	106	1.6	135	6.2	8.4	8.1	1.1		11.5	7.37		-8	6.4
37273328	0	F	63		44.3	1	0	0	0	0	1	0	0	0	0	0	1	0	1.9	70	68	25		8.4	6.6	18.1	107	1.1	144	3.8	7.9	0.8			3.2
37282767	0	M	48		62.4	1	0	0	1	0	0	0	1	0	0	0	1	1	0.6	70	99	12	36.44	9.4	11.7	16.3	37	2.4	142	3	11	1.5	43.2	4.9	1.8	7.46		1
37292063	1	M	68	191	48.9	1	0	0	0	0	0	0	1	0	1	1	1	1	1	87	60	23	36.89	30	8.4	16.3	267	1.7	141	3.8	8.2	3.9	0.5	1.7	4.8	7.35	290	-1	2.9
37294778	0	F	62	165	167.4	0	0	1	0	0	0	0	0	0	0	1	1	1	0.6	55	62	24	36.67	23.7	8.1	15.3	373	1.3	140	4.9	8.1	8.1	0.4	2.8	3	7.21		-10	0.7
37307801	0	M	56	170	124.6	0	0	0	0	0	0	0	0	0	0	0	0	0	0.7	110	72	20	36.61	24.2	11.8	15.5	117	1.4	140	4.3	8.1	6	1.3		5.7
37307878	0	M	68	170	80	1	1	0	0	1	0	0	0	0	0	1	1	1	0.9	63	71	19		7.7	7.5	16.8	212	1.7	132	3.6	6.1	6.4	0.2		4.1	7.31	62	-2	1.3
37309520	0	M	45	173	68.5	0	0	0	1	0	0	0	0	0	0	1	1	1	0.7	121	63	30		37.8	7.8	21.2	414	2.2	139	5	6.8	8.9	1.2		3.1	7.09	192.5	-14
37318329	1	M	79	157	84.3	1	1	1	0	0	1	0	1	0	0	1	1	1	2.5	61	86	16		23.9	14.6	16.9	168	2.1	131	5.3	8	6.7	1.2		4	7.26	46	-9	3
37323362	1	F	70	155	64.7	0	0	0	0	0	1	0	0	1	0	1	1	1	0.803414997	96	67	20	35	24.5	11.9	14.7	223	1.6	141	5	8.5	5.3			2	7.25	162	-8	3.1
37331665	0	M	66	183	90.6	0	0	1	0	1	1	0	1	0	1	1	1	1	0.8	112	87	19	37.28	37	6.7	18.5	148	3.5	138	5.8	6.4	9.9	1.6		2.3	7.1	165	-16	13.5
37342374	0	M	81	180	90	1	1	0	0	0	1	0	1	0	0	1	0	0	1.1	63	68	14		14.5	8.2	17.2	108	3.8	127	5.8	8.5	7.3	1.7		2	7.36	207.1428571	-4	3.2
37354311	0	F	50		70.7	1	0	0	0	0	1	0	0	0	0	0	0	0	6	75	93	15	36.83	4.9	7.9	16.3	205	1	141	3.7	8.3	4.5		3.4	6
37357219	1	M	70	178		0	0	0	1	0	0	1	1	1	0	1	1	1	1.040498782	94	74	26	36.44	7.5	11	14.3	39	1.5	142	6.8	7.6	8.8	1.4	2	3.1	7.19	128.5714286	-11	17
37378106	0	M	74	173	77	1	0	1	1	0	0	0	0	0	0	0	1	1	1.8	87		20		7.1	10.9	14.8	84	1.4	135	5.8	8.2	7.3	4.5	2.3	4.3	7.2	224	-11	4.6
37386043	0	M	60	178	77	0	0	0	0	0	0	0	0	0	0	1	1	1	1.069099626	119	60	16	38	4.6	11.7	16.7	36	1.8	140	4	7	4.7			3.9	7.11	270	-6	3.2
37392550	0	M	60	183		1	1	0	0	1	0	0	1	1	0	0	1	1	1.2	67	78	22	36.89	12.3	8.5	22	334		135	5.8	7.7	8.4	0.4	2.3	3.3
37395726	1	M	72	173	83	1	0	0	0	0	0	0	1	1	0	0	0	0	1.1	96	98	19	35.67	10.6	9.6	17.8	384		134	3.7	7.9	2.8	0.3		1.9	7.27	210	0	1.6
37408112	1	M	61	173	75	0	1	0	0	1	1	0	1	0	1	1	0	1	1.065995555	79	58	35		23.6	9.1	14.6	236	3	145	5.7	8.7	11.6	0.8	2.2	1.8	7.09	81	-16	17
37422516	0	M	89	163	66	1	0	0	0	0	1	0	0	0	0	1	0	0	1.3	110	90	24		13.4	9.1	15.9	167	2.2	133	2.9	9.4	6.4	1.5	4.4	4.7	7.45	242.5	2	1.5
37451662	0	F	70	160	73.7	1	1	0	0	1	0	0	1	0	0	1	0	0	0.6	94	63	14	36.5	12.9	8.4	21.5	69	1.5	129	5.2	8.7	7.2	1.6	4.4	3.6
37455091	1	M	68	188	88	1	0	1	0	1	0	0	0	0	1	1	1	1	2.1	102	84	32	36.83	18.4	13.7	16.3	272	3.2	133	6	6.6	8.1	2	3.8	6.4	7.18	102.2222222	-10	4.3
37458704	1	F	52	160	65.7	0	0	0	0	0	0	0	0	0	0	1	0	1	0.2	120	77	24	37.17	37.5	8	21.3	128		150	6.1	8.5	9.6	18.4		3.3	7.23	340	-11
37461538	1	M	56	183	102.1	0	0	0	1	0	0	0	0	0	0	1	0	0	1	84	59		36.61	28.1	10.3	18.9	79	2.9	136	3.9	9	5.8	16.6	3.2	4.8
37485710	0	M	62	183	57	1	1	0	0	1	1	0	0	0	0	1	0	0	3.5	60	67	11		10.1	9.9	19.7	131	2.1	138	5	7.3	5.3			6.7
37495373	0	F	56	163	53.3	1	1	0	0	0	1	0	0	0	1	1	1	1	1.5	75	64	18	36.61	19.4	7.7	17.5	156	1.2	138	6.3	9.1	5.5			7.6	7.3	165.7142857	-3	2.1
37511901	1	F	57		100	0	0	0	0	1	0	0	0	0	1	1	1	1	0.83298115	104		28	36.6	15.8	9.1	13.7	144	6.7	128	4.6	6.8	8.5	0.5		2.1	7.06	141	-15	13.1
37524325	0	M	62	155	62	1	1	1	1	0	0	0	1	0	0	0	1	1	0.5	97	63	15	37.22	9.7	10.5	17.2	75	1.5	132	5.7	8.7	4.5	20.2		6.3	7.41		-3	3.2
37525468	1	F	56	168	92.4	0	0	1	0	0	0	0	1	0	1	1	1	1	0.4	89		7	36.4	13.5	8.5	15.4	57	3.2	142	3.9	7.4	7.9	1.2	2.2	2.3	7.13	493	-15	15.4
37529167	0	F	75	157	57	1	0	0	0	0	0	0	1	0	1	0	1	1	3.6	72	63	16	35.89	7.4	10.7	16.9	212	1.1	131	5.5	9.4	4.6			7.5
37532138	0	M	70	170	115.5	1	0	1	0	0	0	0	1	0	0	0	0	0	2.7	85	64	19	36.67	6.3	9.5	15	125	1.2	143	4	8.9	9.6			9.1	7.26	165	-1	0.6
37538218	0	M	68	175	102.7	1	0	1	0	0	0	0	1	0	0	0	1	1	4	62	67	22	36.78	9.1	7.8	15.8	148	1.1	132	3.3	7	6.5	0.3		7.3
37552828	1	F	65	175	61.2	0	0	0	0	0	0	0	0	0	1	1	1	1	0.5	116	73	26	37	9.6	6.2	14.5	46	1.2	147	3.2	8.6	6.1			0.9	7.17	258	-13	16
37558536	1	F	63	155	70.5	1	0	1	0	0	0	0	1	0	0	1	1	1	0.4	117	75	14	36.83	11.8	8.7	25.3	73	1.9	135	4.2	8.8	4.7	2.5	2.7	2.8	7.32	164	-6	5.9
37562711	1	F	54	152	69.5	0	0	0	0	0	1	0	0	0	0	1	1	1	0.7	84		15	35.8	8.8	10.4	15.2	54	2	142	5.1	7.8	6.8	4.3		1.7	7.24		-8	9.6
37563241	1	F	60	157	62	0	0	0	1	0	0	0	1	0	1	1	1	1	0.9	115	52	28	37.4	18.4	10.8	13.8	169	1.2	140	5.8	8.7	8.9	0.3		6	7.08	126.25	-20	21.2
37564059	0	M	73	168	93	1	1	0	0	1	1	0	0	0	0	1	1	1	1.9	72	61	16		16.9	7.4	16.4	78	1.4	144	4.4	7.3	5.4	0.3	2.2	7.2	7.32	158	-8	0.7
37568338	0	M	74	185	133.3	1	0	1	1	1	1	0	1	0	0	1	0	1	1.5	109	77	19	36.72	13.1	8.8	21.3	162	1.2	136	4.1	8.3	5.7	1.8		4.8	7.29	217	-6	1.2
37574364	0	F	49	160	59.6	0	0	0	0	0	0	0	0	0	0	1	1	1	0.9	110	61	24		2.7	8.8	13.4	124	1.3	136	4.7	7.9	6.1	0.6	2.3	3.8	7.28	210	-7	6.8
37582802	1	F	84	160	55.8	0	0	1	0	0	0	1	0	0	0	1	1	1	0.7	83	64	32	36.61	14.6	7.8	19.7	221	1.8	139	4.6	8	5.4			3.3	7.33	176	-6
37590499	1	F	80	152	92	0	1	0	0	1	0	0	0	0	1	1	1	1	0.4	86		13	36.28	9.4	6.8	18.9	164	1.2	128	5.6	8.6	3.7	0.3	3.6	3.8	7.38	250	0	1.2
37605925	0	F	56	165	77	1	0	0	0	0	1	0	0	0	0	1	0	0	4.8	70	64	14		7	8.5	15.1	490	2.6	136	4	8.5	3.6	0.2	2.9	10.3
37609672	0	F	91		68.9	1	1	0	0	0	1	0	1	0	0	1	0	0	2.9	74	52	19	36.5	5.6	8.8	16.9	282	1.1	136	4	8.8	2.6			4.3
37614062	0	F	67		98.4	1	0	0	0	0	0	0	1	0	0	0	1	1	1.7	60	79	15	37.11	10	9.3	15.1	224	1.2	136	3.8	7.9	7.9			3.6	7.4	63	2	0.8
37622645	1	F	31	168	95.5	0	0	0	0	0	0	0	0	0	0	1	1	1	0.927183409	90	72	24	35.28	22.6	6.9	20.6	65	2.6	142	3.9	10.3	4.9	22.9		3.4	7.25	100	-12	2.4
37640039	0	M	62	175	90.4	0	0	1	0	1	0	0	1	0	0	0	1	1	1.062950753	88	75	26	38.44	17.5	9.6	18.3	401	1.3	142	6.5	7.8	10.3	7.1	1.9	6.6	7.39	155	-2	1.5
37645980	1	F	79	160	110	1	0	1	1	0	1	0	1	0	1	0	0	0	0.8	62	68	26		16.1	7.5	16.2	349	1.2	134	4					4.1	7.51	212	6
37646440	0	M	70	178	115	1	0	1	0	0	0	0	1	0	1	1	1	1	2.3	101	69	25	37.94	12.1	8.9	17.9	263	1.9	141	5.3	7.3	6.4			7.2	7.34	66	-5	1.5
37655277	1	M	74	180	97.4	0	0	1	0	0	1	1	1	0	0	1	1	1	0.6	68	58	27		13.5	9.4	15.7	133	2.6	146	6	13.7	9.4	0.8	2.2	1.5	6.98	424	-25	17
37667477	0	M	66	175	68.2	0	0	1	1	0	0	0	0	0	0	1	1	0	0.8	83	72	16		8.4	10.1	16.3	62	1.7	142	4.2	7.6	7.1	12.3		3.9	7.37	216.6666667	-8	3
37671180	1	M	64	175	96.8	0	0	0	0	0	0	0	0	1	1	1	1	1	1.057030815	76	70	26		2.6	10.4	17.6	30	2	131	5	6.3	10.8	3.2	2.6	4.4	7.26	111.4285714	-8	1.5
37679349	0	M	57	183	118.6	1	0	0	1	0	0	0	0	0	1	1	1	1	0.5	78		16	36.78	14.8	11	17.2	100	1.4	146	4.4	8	6.9	15.4	2.3	5.3	7.37	143.3333333	-7	1.1
37685093	1	M	63	160	75.5	1	0	0	1	0	1	0	1	0	1	1	0	1	1.7	75	59	20	35.61	16.8	8.7	18.3	46	3.1	130	6.5	8.7	10.4	11.5	3.7	3.1	7.11	201.6666667	-19	12.8
37690912	0	M	73	183	97.5	1	0	1	0	0	1	0	0	0	0	0	1	1	1.8	67	87	20		16.2	10.4	15.8	98	1	136	5.7	7.7	8.6			6.4	7.37	123	-4	1.7
37695014	0	M	67	191	75	0	0	1	0	1	1	1	0	0	0	1	1	1	1.048547119	82	72	28	36.94	7.7	10.1	14.4	232	0.9	132	4.1	7.8	7.4			6.5	7.34	130	0	1.3
37709926	0	M	32	175	71.2	1	0	0	0	0	0	0	1	0	0	0	0	0	3.6	96	76	17	37.22	14.7	8.9	18.1	550	1.2	133	7.3	8.9	2.9	0.4		7.8	7.37	35	1	0.8
37711200	1	F	61	160	68.7	0	0	0	0	0	0	0	0	0	1	1	1	1	0.8	97		24	38.1	6.1	7.2	17.5	41	3.4	123	5.9	8.9	8.8	1.4	2.8	2.2	7.15		-13	3.5
37713022	0	F	66		75	0	0	0	1	0	0	0	0	1	0	1	0	0	1	45	57	11	36.28	11	7.7	18	68	1.9	125	6.2	7.4	12.1			9.9
37720985	1	M	42	173	93.6	0	0	0	0	0	0	0	1	0	0	1	1	0	0.8	114	57	25	37	10.3	7.3	19.2	155		130	4.6	8.3	4.1		2.6	2.6
37723556	1	M	77	168	57.6	0	0	1	0	0	1	0	0	0	0	1	1	1	0.8	104	62	16	36.7	16.3	10	21.1	127	3.3	127	4.9	7.1	5.4	4.9	3.3	3.1	7.38	440	-3	4.9
37725403	0	M	50	173	93.4	0	1	0	0	0	1	0	0	0	0	1	1	1	1.10394374	105		20	37.1	15.3	11.9	15.6	102	7.7	134	5.9	7.9	6.9	5.4	2.8	5.8	7.34	234	-7	1.1
37728826	1	M	50	178	107	0	0	0	0	0	0	0	0	0	0	1	1	1	0.4	80	91	28		14.4	11.9	17.3	54	1.4	143	4.2	7.4	7.3	0.7	2.3	6	7.26	70	-9	1.6
37734821	0	F	80		62	0	1	1	0	1	0	0	1	0	0	1	0	0	0.784763107	52	48	22		19.7	8.6	14	190	1.3	134	6.5	10.9	7.4			6.8	7.05	182	-21	10.4
37751843	1	F	80		92.6	0	0	1	0	0	0	0	1	0	1	1	1	1	0.784763107	99	60	32	37.2	15.9	11.2	15.7	335	1.4	134	3.8	7	5.3			5.1	7.09	57	-17	4.8
37781270	0	M	85	175	65.6	1	0	0	0	0	1	0	0	0	0	1	1	1	2.7	69	68	20		19.3	8.4	15.6	319	1.3	143	4.6	7.7	4.9	0.2		4.3	7.39	154	4	1.5
37796943	1	F	84	160		1	0	0	0	0	0	0	0	0	0	1	0	0	0.9	60		21		6.8	13.7	15.3	126	1.5	132	5.5	8.8	8.2	1	3.7	4.8
37800255	0	F	44	157	92	1	0	0	1	0	0	0	0	0	1	1	1	1	0.4	111	64	36		8.8	8.5	21.2	71	2.1	150	3.5	8.9	5.4	19.8	2.9	4.3	7.24	91.66666667	-6	2.2
37807704	0	F	59	152	68	0	0	0	0	1	1	1	1	1	0	0	0	1	0.827943201	87	76	15	36.78	15.4	7.4	15.2	31	1.9	144	4	8.2	5.9	26.5		4.6	7.38	164	0	2.5
37808770	1	F	70	157	93.2	0	0	0	0	1	0	1	0	0	0	1	1	1	0.4	136	66	20	37.11	22.6	9.9	16.3	132	1.6	146	4.5	7.1	5.3	1.4	2.3	1.9	7.39	190	2	5.7
37817029	0	M	54	191	122.4	0	0	0	1	0	0	0	0	0	0	0	0	1	0.7	79	51	22	36.33	21.2	10.4	19.2	107	6.9	138	4.9	8.5	10.6	48	3.1	10.5
37824813	0	M	44	173	136	0	0	0	0	0	0	0	0	0	0	0	1	1	0.9	107	73	28	37.33	13.3	9.3	15.4	110	1.2	138	4.8	7.6	6.5	0.3		4.4	7.29	192	-6	1
37832619	0	M	69	180	110	0	0	0	0	0	0	0	0	0	0	1	1	1	1.043135746	70	74	17		18	9.6	15.8	71	1.1	139	6.4	8.3	7.7	0.4		4.6	7.29	215	-4	1.6
37832841	0	M	74	170	107	1	1	0	0	1	1	0	1	0	0	1	0	0	1.2	61	93	19	37.17	9	11.6	18.3	323	5.9	141	5.9	9	6.3	0.7	3.6	4.9
37841601	0	M	56	170	84.8	1	1	0	0	0	0	0	1	0	1	0	1	1	2.1	107	88	31	35.94	10	9.1	18.5	156	1.7	137	3.3	7.4	5.8	1.5	2.5	7.1	7.32	410	-5
37853658	0	F	41	157		1	0	0	0	0	1	0	1	0	0	0	0	1	1.8	70	75	17		7.5	8	18.5	266		123	4.3	7.5	11.1	0.3	3	11.7
37884799	0	F	64	155	97.7	1	0	0	0	0	0	0	1	0	1	0	1	1	1.2	101	67	28	37	15.9	9.9	17.8	421	1.1	139	4.3	8.2	6.6	0.2		5.7	7.25	346.6666667	-15
37888515	0	M	67	188		1	0	0	0	0	1	0	1	0	0	0	1	1	1.9	80	78	25	36.4	13.4	8.2	15.4	216		134	4.3	7.9	10	2.9		6.4	7.36	178	-4
37906915	1	M	68	180	108	1	1	0	0	0	0	0	1	0	0	1	1	1	0.6	87	70	20	38	14.8	9.7	17.9	52	1.8	142	3.5	8.3	4.2	1.2		4.9	7.52	360	3	9.4
37919023	0	F	60	155	61.8	0	0	0	0	0	0	0	1	0	0	1	1	1	0.82549897	71	68	14		7.1	9.1	14.7	72	1	137	4.3	7.2	3.3			4.3	7.35	265	-6	1.1
37928226	0	F	67		90.7	1	0	1	0	0	0	0	0	0	0	0	0	0	6.4	81	81	15	36.72	4.2	8.9	15.7	105	1.1	138	4.7	8.4	8.2	0.3		10.9
37931933	0	F	85	157	84.4	1	0	0	0	0	1	0	1	0	0	0	0	0	1.9	62	55	15	36.44	15.2	9.9	14.3	124	1.1	135	4	6.5	4			4.2
37943405	0	F	30	163	71.3	0	0	0	0	0	0	0	0	0	1	1	1	1	0.3	92		20	38.6	12.3	8.6	24.4	101	1.7	147	3.8	8.3	4.3	23.4	2.6	10.2	7.31	370	-7	2
37970310	0	M	43	175	96.8	0	0	0	1	0	0	0	0	0	0	1	1	1	0.4	91	90	30	35.8	29.1	7.6	17.8	66	2.5	132	4	7.7	2.6	10.8	2	1.8	7.27	87.77777778	-6	3.4
37980262	1	M	65	183	75.2	1	1	0	0	0	0	0	0	0	0	0	0	0	2.4	82	87	22	36.78	33.8	7.5	28.3	32	2.3	130	4.9	7.4	10.9	5.5		4.6
38007039	0	M	58	182	99.5	1	1	0	0	1	1	0	1	0	0	0	0	1	4.2	81	71	20	36.72	11.5	11.4	13.8	136	0.9	128	5.9	9.7	5.2	0.3		7.1
38020511	0	M	73		72	1	0	0	0	0	1	0	1	0	1	1	1	1	1.8	56	78	20		28.6	7.3	14.6	665	1.1	137	4.6	7.2	4.9			3.5
38020942	0	F	84	147	37.2	1	0	0	0	0	0	0	0	1	0	0	1	1	0.6	81	89	23	36.83	30.5	11.1	17.6	46		149	3.8	8.4	3.8	1.9	3.3	2.1	7.43	282.5	0	1.7
38022609	1	M	65	175	144.9	0	1	0	0	1	0	0	1	0	1	1	1	1	1.054151861	68	66	28	39.61	20.4	8.7	15.9	135	3.6	137	6.7	8.3	5.2	0.9	2.6	2.7	7.17	262.5	-7	1.7
38041019	0	M	64	168	65	0	0	1	0	0	1	1	0	1	1	1	1	1	1.057030815	89	72	24	36.56	10.5	6	17.7	83	2.5	143	3.6	9.8	3.7	5.3	2.9	3	7.35	186	-5	10.8
38068845	1	M	55	178	81.4	0	0	0	0	0	0	1	0	0	0	1	1	1	1.085589312	84	77	28		2.9	8.5	12.9	51	2.6	142	8.8	7.8	15.8	1.8		2.7	7.01	287.5	-21	14.6
38093804	0	M	54	180	93.7	1	1	0	0	0	0	0	0	0	0	1	0	0	2.4	93	55	25		12.5	8.8	16.3	147	1.3	130	3.9	8	5.3	1.7		7.6
38095904	1	M	84	178		1	0	1	0	0	0	0	1	1	0	0	0	0	1.7	105	53	17	36.44	28.2	9.4	19.4	264	3.2	131	5.3	9.7	6.6			4.6
38108122	1	M	91	173	72.3	1	0	0	0	0	1	0	0	0	1	1	1	1	3.5	101	63	15	36.56	63.2	9.2	16.7	110	1.7	131	5.1	7.8	4.7	0.8		5.2	7.32	250	-11	4
38121875	1	M	81	170	74	1	0	0	0	0	1	0	1	0	1	1	1	1	1.5	62	60	20		12.2	8.2	14.1	174	1.4	133	3.9	8.4	3.9	0.6	2.7	3.9	7.4	292	0	1.2
38143557	0	M	53	170	79.7	0	0	1	1	0	0	0	0	0	1	0	0	0	1.1	75	66	18	37.28	5.4	8.1	21.2	34	4.8	139	4	9.5	3	54	4.1	2.4	7.41	202.5	4
38153762	1	F	55	163	75	0	0	0	0	0	0	1	0	0	0	1	1	1	1.1	99	73	24	36.9	6.4	6.9	15.5	147	2.4	144	4.1	7.9	10	2	2	3.2	7.28	264	-11	13.5
38162226	0	F	64	160		1	0	0	1	0	0	0	0	0	0	0	0	0	0.5	87	60	14	37.28	10	8.2	23.5	24	2.5	137	3.6	8.9	3.4	34.7	2.9	2.1	7.46	216.6666667	4
38177203	0	M	82	175		1	0	0	0	0	1	0	1	0	0	0	0	0	3.2	102	73	15	36.06	10.9	8.5	14.6	206		142	5.5	8.4	7.2			4.3	7.32	89	-3	0.9
38182148	1	M	62	175	69.6	1	1	0	0	0	0	0	1	0	0	0	1	1	2.2	87	91	21		14.2	10.8	14.7	259	1.1	150	4.7	8.6	6.8			5.9	7.37	180	-5
38205268	1	M	67	183	100	0	0	0	0	0	0	1	0	1	1	1	1	1	1.048547119	102	77	28		2.6	11.5	15.9	62	1.9	146	6.6	7.3	10.3	2.8	2.2	4.9	7.14	128	-13	2.3
38222792	1	F	77	147	120.6	0	0	0	0	0	0	1	1	1	1	1	1	1	1	99	99	21	37.67	25.6	7.4	19.9	185	1.3	144	5.3	11.2	7.2	0.9	3.2	2.6	7.3	211.4285714	0	3.5
38227266	0	M	70	178	103	1	0	1	0	0	0	0	0	0	0	0	1	1	3.4	103	78	14	36.28	10.2	9.4	16.6	180	1.1	135	4.4	7.9	8.4			6.9	7.28	242	-5
38228702	0	F	67	165	96.7	0	1	0	0	0	0	0	1	0	1	0	0	1	1.1	70	102	25	36.89	9	6.8	18.2	129	1.7	140	3.1	8.4	2.9	1.6		2.3	7.38	184	0	1.3
38238798	1	M	70		116	1	0	1	1	1	1	0	0	0	0	1	0	0	2.5	60	54	25		13	8.4	14.4	101	1.7	140	6.8	10.2	6.4	0.7	3	3.8
38239161	1	M	51		103.5	0	0	0	1	0	0	0	0	0	0	1	1	1	1.100104866	93	50	28		12.8	6.8	23.5	53	2.6	141	2.8	8.3	3.9	40.2		3.6	7.36	477.5	-7
38239228	1	M	49	168	86	0	0	0	1	0	0	0	0	0	0	0	1	1	1.107873976	86	65	18		5.2	9.3	16.1	56	2.1	144	3.8	8.5	5	8.5	3.1	5.9	7.47	260	3	3.4
38241388	0	M	73	170	53	1	1	0	0	1	1	0	1	0	0	0	0	0	2.2	67	74	16	36.56	9.4	8.3	20	152		130	4.2	8.8	4.7			4	7.47	285	4	1.2
38255896	1	F	61	150	73	0	0	0	0	0	1	0	0	0	1	1	0	0	0.6	96	83	28	38.06	19.5	8	16.9	291	1.4	133	4.4	7.9	7.8	23.2		5.4	7.35	265	-8	1.4
38264724	0	F	82	150	68.6	0	0	0	0	0	0	1	0	1	0	0	0	1	0.781361744	46	63	18	37.06	8.7	7.4	20.9	300		145	6.3	9.5	5.4	0.5	2.5	4.9
38278470	0	M	78		96.7	1	1	0	0	0	0	0	1	0	0	0	0	0	5.7	99	86	18	36.5
38287980	0	F	85	168	95	1	0	1	0	0	0	0	0	0	1	1	1	1	0.8	80	75	21	37.11	26.6	11.7	15.1	93	1.3	139	5.9	8.4	5.5	1.1		2.3	7.3	315	-5	1.5
38303038	0	M	68	173	71.8	1	0	0	0	0	1	0	0	0	0	0	0	0	1.6	93	63	17		9.5	8.5	17	65	1.5	140	5.5	9	8.5			8.9	7.37		2
38308794	0	F	86	152.4	42	0	0	1	0	0	0	0	0	0	1	0	1	1	0.4	90	65	24	36.39	14.4	9.3	17.8	162	1.8	136	3.6	7	8.3	0.3	2.1	3.2	7.14	125	-11	2.9
38316442	1	F	91	152	92	1	0	0	0	0	0	0	0	0	0	0	1	1	2.2	88	82	18		11.1	8.7	15.8	100		139	4.6	8	7.2			4	7.5	222.5	8
38319736	1	F	58	160		0	0	0	1	0	0	0	0	0	0	1	1	1	0.830436639	71	84	19	37.89	16.9	8.3	14.8	146	1.5	132	4.6	7.7	5.6	4.3	3.3	5.1	7.33	133.3333333	-5	1.9
38328464	0	M	63	178	97.6	0	0	1	0	0	1	0	0	0	1	1	1	1	0.8	91	78	29		11.8	14	15	71	3.1	152	5.1	9.4	7.9	1		1.6	7.4	318	-4	10.7
38331520	1	M	61		135	1	0	0	1	1	0	0	1	0	0	0	0	0	0.9	95	72	18	36.33	19.4	8	17.9	96	4.6	131	4.6	8.8	4.6	23.6	3.3	3.9
38367142	1	M	41		78	0	0	0	0	0	0	0	0	0	1	1	1	1	0.6	100	73	23	37.44	6.3	7.5	22.7	32	2.1	135	6.2	10.2	6.9	65.7		6.9
38384277	0	M	82			1	0	1	0	1	1	0	0	0	0	0	0	0	3.7	90	57	15	37.22	11.6	10	19.6	224	2	136	4	7.7	5			4.8
38387628	0	M	79	170	90	1	0	1	0	0	1	0	1	0	0	0	0	0	3.3	66	64	23	35.39	9.5	9.7	15.1	210	2.1	129	4.4	8.8	4.5			3.7
38405825	0	M	56	170	78.3	0	0	1	0	0	0	0	0	0	0	1	1	1	1.082153839	111	67	19	38.72	18.1	12.7	15.1	82	1.7	138	4.9	7.1	8.7	2.5		10	7.46	405.7142857	-8	2
38406956	1	M	62	178	99.9	0	0	0	0	1	0	1	0	1	0	0	0	1	0.8	83	74	21	36.67	15.4	11.4	18.2	219	1.3	132	4.3	8.5	2.9	2.5	2.3	1.1
38411771	1	M	50		108.6	0	0	0	1	0	0	0	0	0	1	1	1	1	1.10394374	101	67	20	35	16.7	10.4	21.8	54	2.4	137	5.7	9.2	10.8			11.4	7.28	170	-9	3.4
38419228	1	M	72	175	95	0	0	0	0	0	1	1	0	0	1	1	1	1	1.035355308	79	66	22	37	16.4	11.2	16.4	65	4.5	140	5.1	8.2	4.6	7.8	3.8	2.1	7.37	45	-3	8.4
38422103	1	M	91		70	1	0	1	0	0	1	0	0	0	0	1	0	0	2.9	83	55	24		14.6	8.4	14.4	271		136	4.2	7.8	7.5			9.2
38426371	1	M	75	173		1	1	1	0	0	1	0	1	0	0	1	0	0	1.3	108	58	15	36.67	16.3	9.6	18.5	248	3.1	132	5.1	8.3	5.9	0.9		4.8
38427996	0	F	23	165	62.4	0	0	0	0	0	0	0	0	0	1	0	1	1	0.977168656	43	108	15	36.17	7.7	8.9	12.7	107	2.2	140	4	6.3	8	12.6	3	8.5	7.43		0	2.5
38436012	0	M	59	183	111.9	1	1	0	0	1	0	0	1	0	0	0	0	0	9.5	78	60	14	36	12.7	10.1	16.4	354	1.4	138	3.7	8.3	3.8			10.5
38437647	0	F	83		63.7	1	1	0	0	0	1	0	1	0	0	0	0	0	1.7	81	67	23	36.89	10.9	6.8	12.2	227	1.1	137	4.6	7.9	6.7	0.4	3.6	5.4
38446756	0	F	56	160	98	1	0	0	0	0	1	0	1	0	0	1	1	1	1.9	58	104	28		8.3	8	17.1	232	1	140	6.6	6.7	6.2	0.4	2.3	5.6	7.27	230	-11
38446938	1	M	56	180	104.5	1	0	0	1	0	0	0	0	0	1	1	1	1	1.4	88	59	24	37.61	9.2	8.2	19.5	23	2.6	119	5	7.1	8.4	8.2	2.3	3.7	7.1	186	-15	11.3
38449204	0	M	24	198	98.9	0	0	0	0	0	0	1	0	0	0	1	0	1	1.256087102	76	97	12	36.78
38457627	0	M	49	178	106	0	0	1	0	0	0	0	0	0	0	1	1	1	1.107873976	107	71	16		17.6	12.2	15.5	101	2	141	5	7.5	7.9	3.9	2.8	5.3	7.44	277.5	-1	1.6
38486859	1	M	75	157	71	0	0	0	0	0	0	0	1	1	1	1	1	1	0.8	128	60	25	36.61	38	11.6	16.5	69	2.3	145	5.2	9.1	7.8	4.4	2.7	1.9	7.15	333.3333333	-19	22
38493497	1	M	53	183	85	1	0	0	1	0	0	0	1	0	1	1	1	1	0.9	126	73	35	36.5	18.2	9.8	15.8	29	1.3	139	4	8.1	6.5	0.9	2.2	2.8	7.11	178	-16	8
38503288	0	M	49		78	1	0	0	0	0	0	0	0	0	0	0	0	0	8.7	84	92	19
38503812	0	F	52	157	71.5	1	0	0	0	0	0	0	1	0	1	1	1	1	1.5	102	71	23	37.89	9.7	11.1	15.9	86	1.2	134	5.2	8	7.5	0.8	2.3	3.9	7.39	269	-4	2
38506743	1	F	77	155	65	1	0	0	0	0	1	0	0	0	1	1	0	1	0.6	75	67	25	36.9	26.4	9.8	15.6	76	2.8	144	4.9	7.4	6.6	1.9	2.1	3.5	7.34	350	-8	2.7
38518447	0	F	61	152	44.6	1	0	1	1	1	0	0	0	0	1	0	1	1	2.9	97	84	22	37	6.6	7.7	16	112	1.2	144	3.9	7.8	2.1	0.3	3	8	7.26	202.5	-5
38548240	0	M	37	170	79.3	1	0	1	0	0	0	0	0	0	0	0	0	0	4.4	139	89	30	37.22	15	12.6	17.2	177	1.5	134	7.1	9.8	10.5			14.6
38553829	1	M	68	168	131.8	0	0	0	0	0	0	1	0	0	0	1	1	1	1.045818037	112		28	36.3	19.8	10.9	16.4	107	2.2	131	5.4	8.5	6.6	9.5	4.3	2.4	7.19	66	-8	2.5
38570030	0	F	86	168	72	0	0	0	0	0	1	1	0	0	0	1	1	1	0.8	125	93	18	37.06	13.1	8.3	19.1	258	1.5	140	3.5	9.5	6.5			3.2	7.5	230	5	1.4
38572500	1	F	81		81	1	0	1	0	1	1	0	0	0	0	1	1	1	1.3	77	72	29		9.7	9.9	13.3	108	1.9	142	4.2	8	5.8	1.8	3.2	3.1	7.45	245	2	3
38574054	0	M	39	191	150	0	0	0	0	0	0	0	0	0	0	0	1	1	1.153263551	93	59	22		19.3	8.5	14.1	94	1.5	139	4.5	8.2	5.8	1.8	3.3	6.5	7.36	252	-1	1.2
38594245	1	M	41	178	212.3	0	1	0	0	0	0	0	1	0	0	1	1	1	1.143162411	89	68	20	37.22	15.9	9	16.3	221	1.4	146	5.1	7	11.6	1.1	2.8	7.2	7.22	308	-5	0.7
38608525	0	F	58	157	92	1	1	0	0	0	1	0	1	0	0	1	1	1	0.8	91	83	14	37.9	9.1	7.6	15.3	227	1.4	143	3.3	8.9	4.4	1	2.8	3.6	7.5	97	8	1.6
38613765	0	M	42	173	85	0	0	0	0	0	0	0	0	0	1	1	1	1	1.138326805	144	59	28		6.3	16.2	14	156	2.3	134	4.9	6	3.9	3.1		4.2	7.15	55	-12	4.7
38615114	1	M	57		77.6	0	0	0	0	0	0	0	0	1	1	1	1	1	1.07878976	126	84	30	36.89	26.2	8	26.6	194	2.5	130	7.1	7.2	6.1	15.8		1.8	7.2		-18	19.2
38627763	0	M	49	173	93.8	0	0	1	0	0	0	0	0	0	0	1	1	1	1.107873976	102	83	24	38.06	8.6	10.9	16	252		134	7	8	9			5.8	7.44	192	13	3.9
38640772	0	F	66	170	130	0	0	0	0	0	0	0	1	0	0	1	1	1	0.3	80	61	36		34.2	10.3	15.9	92	1.6	144	4.9					1.7	6.96	220	-21	16
38645374	0	F	70	168	71.5	0	0	0	1	0	0	0	0	0	0	1	1	1	0.4	79	68	20	36.89	23.6	8.1	17.5	119	1.9	131	3.7	7.5	3.8	12.1	3.6	1.5	7.32	310	-9	2.2
38646178	1	F	80	152	55.5	0	0	1	0	0	1	0	0	0	0	1	0	1	0.784763107	85	69	21		8.5	12.1	15.9	123	1.4	129	3.8	8.7	6.1	0.6	2.8	2.5	7.44	79.22077922	-4	2.7
38661940	1	M	75	173	88.4	1	1	0	0	0	0	0	0	0	0	1	1	1	0.9	80	53	30		15.2	9	16.6	56	4.1	129	5.4	8	9.8	21.9	2	2.4	7.13	75.55555556	-15	11.6
38665489	1	M	53	175	61.2	0	0	0	0	1	0	0	0	0	1	0	1	1	1	72	80	22	36.89	12.7	9.6	16.4	60	1.6	138	6.3	7.5	9.9			2.4	7.32	162	-8	2
38678037	1	F	84	170	88	1	0	1	0	0	1	0	1	0	1	1	1	1	1.3	121		15		19.6	9.5	15.3	118		136	4.3	8.7	4.8			3.5	7.41	131.6666667	0	1.6
38689541	1	F	81	155	61.8	0	0	0	0	0	0	0	1	0	0	1	1	1	1.1	88	60	20		11.5	10.9	14.9	63	1.4	127	4.1	8.4	6.2			2.9	7.2	162	-12	3.6
38695846	1	F	88		82	1	0	0	0	0	1	0	1	0	0	1	0	1	2.4	77	69	25		13.1	12.5	16	295	1.8	137	6	9	9.7			3.1	7.13	105	-17	9.6
38706653	0	F	35	165	63.6	0	0	0	0	0	0	1	0	0	0	1	1	1	1.1	64	82	32	36.56	18.8	11.4	12.7	148	1.4	138	4	7.4	3.5	0.8	3.2	2	7.36	115	-5	7
38712502	1	M	63	178	175.1	0	0	0	1	0	0	0	0	0	0	0	0	0	0.9	101		20		13.2	9.1	16.7	139	2.1	126	5	10.2	6.5	7.8		4.1	7.34	112.5	-4
38715133	0	F	77	157	76.5	1	0	0	0	0	0	0	0	0	0	0	1	1	1.6	63	58	25	36.61	4.9	7.5	17.6	82	1.2	134	6.1	8.1	10.3	0.3		6.4
38720996	1	F	57	152	67	1	0	0	0	0	0	0	1	0	0	1	1	1	1.2	113	87	31		2.9	9.2	19.2	251	1.2	140	4	8.2	5.2			2.2
38721044	0	M	50	185	124	0	0	1	0	0	0	0	0	0	1	1	1	1	1.10394374	77	72	8	37.5						142	3.9	8.3	10.1	0.5	3	7.4	7.24	262	-9	1
38722664	1	M	66	173	89.5	0	0	0	0	0	0	0	0	0	0	0	1	1	1.051324524	88	82	22		20	8.7	20.3	228	1.2	134	5.7	7.9	4.4	0.5		3.8	7.36	355	-4	6.1
38724802	0	F	66	165	81.5	0	0	0	0	0	0	0	0	0	0	0	1	0	0.81177403	97	131	16		7.2	10.5	17.9	284	1.1	146	3	8.1	1.2	2.5	3.5	6.3	7.4	265	-8	1.4
38736555	1	F	48	157	83.9	0	0	0	0	0	0	1	1	0	0	1	1	1	1.1	84	79		36.61	10.9	7.6	18.3	40	1.6	142	3.1	8.1	6.7	2.2	3.4	3.3	7.4	52	-7	2
38746509	1	M	78	180	97.6	1	1	1	0	0	1	0	0	0	0	1	0	0	0.9	79	65	18	36.1	10.6	8.9	16.4	201	2.5	130	5	7.5	7.2	2.1	3.7	3.4
38767530	0	F	54	168	66.4	0	0	0	0	0	0	0	1	0	0	1	1	1	0.9	78	100	26	37.44	52.5	8.7	14.1	93	1.2	130	5.3	7.8	4.6	0.9		3.2	7.4	292	-8	4.8
38787598	1	M	51	178	219.1	0	0	0	0	0	0	1	0	0	0	1	1	1	1.1	62	71	27	36.61	12.3	6.9	19.9	60	3.3	145	4.3	8.9	7.2	14.5	3.2	9
38790981	1	M	78	165	75	0	1	0	0	0	1	0	0	0	0	1	1	1	1.1	74	70	26		16	8	15	74	2.8	141	4.5	6.9	5.7	1.4		2.4	7.23	229	-10	9.8
38805199	1	M	45	185	116.5	0	0	1	0	0	0	0	1	1	0	0	0	1	0.4	120	74	26		46.5	6.7	15.4	32	1.7	138	3.5	8.6	1.3	0.9	3.5	1.7	7.41	66	-3	1.2
38828916	0	M	65			1	1	0	0	1	0	0	1	1	0	0	1	1	2.8	56	78	8	36.44	15	8.6	19.6	234	1.1	131	4.2	7.6	6.8			3.5	7.5	268.5714286	6
38852670	0	M	75	175	107.5	1	0	0	0	1	1	1	0	0	0	0	1	1	1.4	54	95	24	36.72	11.8	7.6	15.9	129	1.5	143	5.4	8.2	9.2	0.7	2.7	4.7	7.44	143.6363636	0	1.6
38863565	1	M	60	185	107.3	0	0	0	0	0	0	0	0	0	1	1	1	1	1.069099626	92	76	13	36.89	8.7	6.7	17.5	35	2.9	129	5.9	8.9	9.2			5.4	7.3	206	-11	5.7
38867810	0	F	58			1	1	0	0	0	1	0	1	0	0	1	1	1	1.2	98	90		36.1	8.6	10	16.4	159	2.8	137	3.8	7.9	4.1			2.7
38878651	0	F	70	157	82.5	1	0	1	0	0	0	0	1	0	1	0	1	1	0.3	126	82	8	36.94	7	8.4	17.4	75	1.2	118	4.2	8	3.4	0.5	2.3	1.8	7.44	465.7142857	0	2.5
38879817	0	M	84	168	88.8	1	0	0	0	0	1	0	0	0	0	1	0	1	1.3	61		17	36.33	15.5	8.2	14.6	246	1.7	129	5.3	7.8	10			6.4	7.31	367.5	-8	1.1
38885988	0	M	62	180	88	0	0	0	0	0	0	0	0	1	0	0	1	1	1.062950753	84	120	26	35.94	11.6	9.9	16.3	362		143	4.5	8.2	6.3	2.7	2.3	3.9
38888871	0	M	70			1	0	0	0	0	0	0	0	0	0	0	0	0	3.3	59	72	8		6.3	9	17.7	223	1.3	137	3.2	7.9	3.2			3.4
38892147	1	F	71	175	109.2	1	0	0	0	0	1	0	0	0	0	1	1	1	0.9	75	77	34	38.06	13.9	8	14.4	287	1.4	141	5	8.5	7.9	0.6		5	7.21	198.5714286	-7	1.1
38911695	1	F	77	155		0	0	0	0	0	0	1	1	0	1	1	0	1	0.5	90	67	32	35	33.8	7.9	20.6	601	1.2	148	4.9	7.8	9.8	0.5	3.7	1.9
38914211	1	M	70	178		0	0	0	0	1	0	0	0	0	1	1	1	1	1.040498782	121	84	28	36.1	19.2	8.5	19.9	63	3.1	135	4.7	8.7	6.9	10.1		2.4	7.24	146	-10	8.3
38917765	0	M	85	173	88	1	0	0	0	0	1	0	0	1	0	1	1	1	1.1	88	100	23		8.2	7.3	17	300	1.2	138	4.1	8.7	5.3			2.8	7.34	264	-8	0.7
38923606	0	M	55	175		0	0	0	1	0	0	0	0	0	0	0	1	1	1.089099033	79	96	22	36.22	12.9	11.6	22.5	148	1.7	143	4	8.3	9	55.6	3.4	8.1	7.27	212.5	-12	1.3
38930634	0	M	65	180	77.8	1	0	0	0	0	0	0	0	1	1	0	1	1	5.2	70	73	22	37.28	8.2	10.3	16.9	132	1.2	136	6.5	7.8	5	0.4		8.5	7.34	476	-1	0.8
38931490	0	M	58	170	88	0	0	0	1	0	0	0	0	1	0	1	1	1	1.075494377	83	60	10		20.5	8.6	17.7	104	2.3	141	3.8	9.2	7.6	29.1		3.9
38938033	1	M	83	173	93.64	1	1	1	0	1	1	0	0	1	0	1	0	1	0.8	70	70	16	37.11	6.8	9.2	15.9	53	1.3	139	6	8.2	5.5			4.2	7.34		-3	4.1
38963016	1	F	77	157	93.5	1	0	0	0	0	0	0	1	0	1	1	1	1	2.3	108	63	26		15.7	9.5	24.4	188	2.1	139	5.1	8.5	8.5	2	2.8	4.4	7.2	91	-17	16.3
38963685	0	F	91	140	50.4	1	1	1	0	1	0	0	0	0	0	0	1	1	0.6	68	73	22		11.4	10.7	14.3	97	1.3	135	4.6	9.1	4.7	0.9	4.5	2	7.25	233.3333333	-6	1.1
38970804	1	M	77	168		1	1	0	0	0	1	0	0	0	0	0	0	0	0.7	101	63	25	36.39	11.5	7.9	14.2	177	1.6	129	6	8.7	6.7			5.2	7.23	117.1428571	1	0.8
38985096	1	M	77	170	104.8	0	1	1	0	0	0	0	0	0	0	0	1	1	1.023199204	78	62	31	36.11	13.9	7.9	15.2	222	1.9	137	6.5	7.8	11.9			4	7.07	153.75	-2
39000714	1	M	75	160	145	1	1	0	0	0	1	0	1	0	0	1	1	1	2.1	120		29	37.33	29.3	7.4	17.8	260	1.4	143	4.1	6.8	8	1.2		4.7	7.37	182.2222222	0	2
39023071	1	F	78			0	0	1	0	0	0	0	0	0	0	1	1	1	0.8	115	67	22	36.33	20.9	12.9	14.8	118	7.8	127	5	9.1	6.7	2.9	2	1.9	7.24	204	-12	12.1
39050266	1	M	50		83	0	0	0	1	0	0	0	0	0	1	1	1	1	1.10394374	103	76	28	37.6	13.8	7.8	17.5	82	3.9	144	5.4	8.2	6.3	2.2	3	2.4	7.24	220	-17	26.3
39056211	1	M	62		150.4	0	0	0	0	1	0	0	0	1	1	1	1	1	1.062950753	104	70	25	37.78	8.4	12.7	17.4	58	1.5	132	5.8	8.3	7.9	2.7	2.3	3.4	7.16	232	-13
39056251	1	F	59	152	112	1	1	0	0	0	1	0	1	0	0	1	0	0	0.8	85	74	20	37.06	13	8.9	19.3	284	1.1	137	4.3	8.8	3.3			1.6
39064261	0	F	62	152	85	0	0	0	0	1	1	1	1	0	0	1	1	1	0.820751154	84	80	22	36.83	8.4	8.7	15.9	135	5.1	136	4.7	9.4	9.4			5	7.28	210	-7	1.4
39064788	1	M	45	178	107	0	0	0	0	0	0	0	0	0	0	1	1	1	1.124594967	100		25	37.06	9.3	10.1	15.9	103	1.8	143	5.7	8.6	4.4	1.7		1.9	7.25	83	-7	7.6
39067735	1	M	60	188	128	0	0	0	0	0	0	0	0	0	0	1	1	1	1.069099626	103	62	30	36.83	16.2	10.3	15.1	239	1.4	134	5.9	7.8	7.6	4		3.4	7.08	95	-8
39076122	0	M	52	173	90.7	0	1	1	0	1	0	0	1	0	0	1	1	1	1.096353503	81	81	35		11.2	10.3	14.3	163	1.1	137	6.2	8.4	5.9	0.1	2.4	3.7	7.16	74	-2	0.9
39076511	1	F	52		96	0	0	0	1	0	0	0	0	0	0	1	1	1	1.1	118	57	34	37.67	17.5	13.7	16.5	112	2.3	147	5	8.7	6.8	2		2.5	7.13	92.22222222	-13	7.1
39093207	0	M	68	157		1	0	1	0	1	0	0	1	0	0	0	1	1	0.5	67	62	25	36.33	16.9	7.5	18.8	174		140	5.4	8.3	4.9	4.1	1.9	5	7.19	390	-12	0.9
39101627	0	F	71	150	76.1	0	0	0	0	0	0	0	0	1	0	0	1	1	0.4	91	86	24	36.56	0.4	9.9	15	38	1.2	141	3.8	8	6.8			2.1	7.56	177.5	7
39119590	1	F	81	173	65	0	1	1	0	0	1	0	0	0	1	1	1	1	0.3	119	85	20	36.22	13.2	10.3	16.7	81	3	143	6	8	7.5	0.6	2.1	2.1	7.37	99	-6	7.8
39124842	0	F	71	160	64	1	0	1	0	0	0	0	0	1	0	1	1	1	0.5	102	71	20	36.61	23.6	10.1	16.6	100	1.6	137	3.7	10.3	4.6	10.4	3.7	1.5	7.37	232	-3	8.7
39128309	0	M	59		118.9	1	1	0	0	0	1	0	1	0	0	0	1	1	4.7	76	83	18	37.17	8.9	9.2	15.2	107		138	4.1	8.6	3.8	0.3	3.6	4.7
39128623	0	M	78	165	77.5	1	0	1	0	1	1	0	0	0	0	1	0	0	2.6	61	65	17	35.5	4.2	8.5	13.6	77		137	4	9.1	3.9	0.5	3.3	3.4	7.39		5	1.3
39131135	0	M	50	178	82.6	1	0	0	1	0	0	0	1	0	0	0	0	0	1.1					9.6	10.6	16.8	34	1.5	134	3.8	7.9	7.3	1.4	2.6	7
39140311	0	F	86		78.4	1	0	1	0	0	1	0	1	0	0	0	0	0	1	83	77	20		6.8	8.4	17.5	239		135	3.4	7.6	1.4			1.6	7.46	150	7
39159399	1	M	84	170	101.2	1	0	0	0	0	0	0	0	1	0	1	0	1	0.9	102	67	28	36.67	23.2	8.6	17.8	44	1.8	136	4.9	8.4	6.2	8	3.2	3.9	7.24	134	-11	4.6
39162474	1	M	81	173	80.3	1	1	1	0	0	1	0	0	0	0	1	0	1	1.2	73	64	23	37.6	13.6	9.3	13.9	210	3.4	139	4.3	7.7	7.2	1.5		3.3	7.38	303.3333333	-3	2.1
39179716	0	F	61		67.6	1	1	0	0	1	1	0	1	1	0	0	0	0	4.4	102	96	19	37.61	6.8	11.3	14.3	179		141	4.6	8.6	5.2			5.4	7.39	202.8571429	1
39193383	1	M	78	173	72	0	0	0	0	0	1	1	0	0	1	1	1	1	0.7	106	55	26		1.7	8.4	19.1	75	1.8	126	5.1	8.4	9.5	1.1	3.5	2.8	7.21	286.6666667	-12	16.9
39197057	1	F	47	168	120.2	0	0	0	0	0	0	0	1	0	0	1	1	1	0.8	113	72	23	38.33	18.8	8	15.2	44	2.6	128	4.9	6.1	9.7	4.1		6.9	7.26	214	-12	6
39206319	1	M	85	173	81	1	0	0	0	0	1	0	0	0	0	1	0	0	1.3	109	81	24	37.1	12	10.9	17.9	128	1.1	129	5.1	9	4.8	1.2		3.1	7.45	226	2	1.4
39217588	0	M	25	170	56	1	0	0	0	0	0	0	0	0	1	1	1	1	0.8	62	74	6		9.2	8.9	15.4	87	1.1	139	5.3	9.7	9.1			8.8	7.42		0	1.1
39227109	1	M	56	178	104.8	0	0	1	1	0	0	0	0	0	0	1	1	1	0.8	99		20	37.06	15.7	6.9	19	113	1.3	133	4.6	8	5.2	9.4		3.4	7.29	145	0	1
39229955	0	M	50	180	161.4	1	1	0	0	0	0	0	1	0	1	0	1	1	4.3	69	78	28	36.44	3.9	6.6	16.1	137	1.2	134	6.7	6.6	13.2			11.9	7.08		-19
39307365	0	M	73	165	70.2	1	0	0	0	0	1	0	1	0	0	1	1	1	1.6	86	58			14.4	9	13.8	112	1.5	132	5.1	7.1	6	0.5	2.3	4.2	7.31	134.2857143	-5	2.4
39307478	1	M	86		81.3	1	1	1	0	0	0	0	0	0	0	0	0	0	4.3	89	64	20		8.9	11.9	15.5	246	1.2	140	4.1	8.4	3.1			4.3	7.43	207	3	0.8
39314962	0	F	63	160	70.5	0	1	0	0	0	0	1	0	0	1	0	1	1	0.7	78	58	33	37	17.5	7.6	19	279	1.4	131	4.5	9.4	6.9	1	5	2.4	7.33	187	-8	1.5
39323481	0	M	74	160	90.4	0	0	0	0	0	0	1	1	0	0	0	1	1	0.9	98	64	15	36.89	11.4	9.1	15.4	260	1.5	134	5.1	8	9.9	0.8	2.5	4.1	7.28	82	-6	1
39327465	1	M	68	173		1	1	0	0	1	1	0	1	0	0	0	1	1	1.9	90	75	21	36.72	8.9	9.8	20	197	1.4	140	5	8.2	7.8			12.6
39336266	1	M	23	183	100	0	0	0	0	0	0	0	0	0	0	1	1	0	1.265526285	107		35
39348489	0	F	69	168	87.7	1	0	1	0	1	1	0	0	0	0	0	0	0	2.1	60	73	17	37.11	5	10.3	18.5	100	2	122	3.5	8.9	6.7			5.2
39353471	0	M	52	178	82	0	0	0	0	0	0	0	0	0	0	0	1	1	1.1	108	96	13		10.3	13.1	13.9	90	1.4	146	5.2	6.2	5.3	0.9		6.8	7.23	395	-13	1.4
39359062	1	F	76	175	114	1	1	0	0	0	0	0	1	0	0	1	1	0	0.8	111	81	13	35.56	11.7	10.6	17.6	87	4	144	5.4	8.7	6.3	6.1		5.2
39361421	0	M	53	170	91	0	0	0	1	0	0	0	1	1	1	0	1	1	0.8	101	66	28	36.39	23.9	14.8	15.3	130	1.4	154	3.8	7.8	5.2	0.5	3.3	1.9	7.15	146.6666667	-17	26.8
39400886	0	M	68	165	84.1	1	0	1	0	0	0	0	0	0	0	0	0	0	1.6	87	89	25	36.83	12.1	8.9	14	103	1.1	139	4.6	8	7.5			5.9	7.43	155	0
39401143	0	M	84	178		1	1	1	0	0	0	0	1	1	0	0	0	0	2.2	77	61	15	35.61	7	6.8	17.5	190	2.3	130	4.6	8.1	5.4	0.6	2.7	5	7.37		-8
39421339	0	M	72	170	112.6	1	0	1	0	0	1	0	1	0	1	0	1	1	6.1	95	71	11		12.3	12.1	15.3	264	1.1	138	6					7.4	7.37	102	0	2
39438112	0	M	69	142	125.4	0	0	0	0	0	0	1	1	0	0	0	0	0	1.043135746	88	70	17	36.5	12.7	7.8	16.3	145	1	135	4	8.2	4.4	2		5.4
39438562	0	F	63	168		1	0	0	1	0	1	0	1	0	0	0	0	0	1.9		62	19	37.94	18	10.1	19.6	114	1.9	137	3.9	10.4	2.9	1.7	4.4	3.4	7.38	270	-2	1.6
39440322	0	F	54	178		1	0	0	0	0	1	0	1	0	0	1	1	0	7.2	96	84	15		8	8.7	16.3	215		133	6.1	8.7	4.6			11
39441432	0	F	32	168	117.2	0	0	0	0	0	0	0	0	0	1	1	1	1	0.7	83	83	28		41.2	7.6	22.7	134	2.2	130	4.7	7.2	3.9	54	2.7	2.1	7.34	100	-5	5.2
39443344	0	F	45	173	90.3	1	0	0	0	0	0	0	1	0	1	1	1	1	1.5	58	57	16	37	13.6	8.4	13.4	284		123	5.8	13.4	5.7	0.2	2.9	4.2	7.21	184	-12	1.2
39462758	1	F	33	170	100.7	0	0	0	1	0	0	0	0	0	0	0	0	0	0.917042163	81	78	23	36.83	16.1	8.6	21.7	118	3.3	140	3.2	9	3.9	28.5		4.2	7.41	240	3	1.6
39473472	1	F	62	160	52.7	1	0	0	0	0	0	0	1	0	0	0	0	0	2.4	87	34	21	36.11	15.3	10.3	17.3	470		131	4.6	7.5	7.7			4.7
39478897	0	F	60	175	131	1	0	1	1	0	0	0	1	0	1	0	1	1	2.2	72	69	17	36.83	11.1	7.8	18.6	136	1.2	133	3.2	7	5.7	1.1		5.6	7.33	470	-8
39492971	0	M	31	163	77.5	1	0	0	1	0	0	0	0	0	0	0	1	1	1.4	91	86	17	36.06	12.4	8.6	17.1	178	1.5	138	4	7.8	5.9	1.4	2.7	3.9	7.3	103	-4	1
39506648	1	M	84		104.1	1	0	0	0	0	1	0	1	0	0	1	0	0	0.9	82	64	35		24.7	6.4	16	64	1.4	142	6.3	7.1	7.6	0.9		2.5	7.36	262	-6	6.8
39519034	1	M	36	170	89	1	0	0	0	0	0	0	1	0	0	1	1	1	5.5	81	78	17
39543533	0	M	79	178		1	0	1	0	0	0	0	0	1	0	1	0	0	0.9	92	68	25		14.6	9.2	19.2	286	3.6	136	4.1	8.5	5.7	22.6		4.4	7.27		-13	1.8
39558576	0	F	65	160	78.1	0	0	0	0	1	0	1	0	0	1	1	1	1	0.813957141	79	95	32	35.89	12.8	6.8	13.9	340		127	5.7	7.7	8.9	0.3	2.6	8.4	7.12	162	-16	1.7
39563733	1	F	62	165	67.9	0	0	0	1	0	0	0	0	0	0	1	1	1	0.5	150	76	25	37.11	16.1	7.8	19	51	1.8	150	3.7	9.5	6.7	13.2		1.8	7.38	198	-2	1.8
39571846	0	M	60	180	57.2	1	0	0	0	1	0	0	1	0	0	0	0	0	1.9	96	81	29		13.1	8.4	17.6	176	1.9	141	4.1	7.5	3			2.4
39604563	1	F	75	163	75.4	0	0	0	1	0	0	0	0	0	0	1	1	1	1	76	74	20	36.33	20.9	11.4	16.7	111		138	4.9	7.8	5.8	3.4		3.7	7.35	227.5	-5	3
39615527	0	M	71	168	85	0	0	0	0	0	0	1	0	0	0	0	1	1	1.037905747	73	103	13		14.1	8.5	14.7	107	1.2	138	4.6	8.4	5.7	9.3	2.6	9	7.4	243.3333333	0	1
39626765	0	F	73	168	100	0	1	0	0	1	0	1	0	0	0	0	0	0	0.6	85	119	18	36.56	8.4	7.5	15.2	127		129	3.7	8.9	4.4			1.8
39637747	1	F	62	168	78	0	0	0	1	0	0	1	0	1	0	1	1	1	0.4	100	62	24		14.2	13	16.1	96	1.6	139	3.9	9.3	6.7	20.6		1.7	7.18	210	-9	11.5
39645769	0	F	71	157	54	1	0	0	0	0	1	0	0	0	1	1	1	1	1.5	84	66	26		19.9	9.1	17.9	284		141	4.1	6.6	9.6			7.5	7.32	415	-12	2.2
39663204	1	M	63	183	64.8	1	1	0	0	0	0	0	0	0	1	1	1	1	3.5	82	89	34		14.8	8.8	13.3	74	1.4	152	5.9	7.9	8.9	0.8	1.9	6.3	7.22	137	-6	3.9
39678722	1	M	66	180	103	0	0	0	1	1	1	0	1	0	0	1	0	0	1.051324524	74		16	36.33	24.5	10.2	18.7	67	2.6	134	5.4	8.4	6	15.3	3.5	4.4
39683743	0	F	81	170	86.8	0	0	1	0	0	1	0	1	0	1	0	1	1	0.6	85	58	22		14.2	10.2	15	63	1.9	132	3.6	8.2	2.6			2.5	7.43	220	-3
39685365	1	F	74	165	70.3	1	0	0	0	1	0	0	1	0	0	1	1	1	1.3	111	71	20	35.7	18.6	9.8	14.1	218	1.3	130	4.1	6.6	4.6	2		2.6	7.18	162	-10	1.4
39689152	1	F	80	155	60	0	0	0	0	0	0	0	0	1	0	0	1	1	1.1	111	76	25	36.89	7.4	10.5	14.8	138	1.4	142	5.9	9.8	10.1	1		1.9	7.15	261.6666667	-16	10.3
39703863	0	F	63	157	62.7	1	0	1	0	0	0	0	1	0	0	0	0	0	2.1	92	62	23	37	12.3	8.1	14.2	155	1.1	137	5.5	10	5.4			7.2	7.4	145	0
39721603	1	M	56	178	70	0	0	0	0	0	0	0	1	0	0	1	0	1	1.082153839	80	65	20	37.56	45.1	6.5	20.8	56	1.9	125	5.1	7.3	6.3	1.3		2.7	7.2	222	-17	5.9
39722758	1	M	68	168	99	1	1	0	0	1	1	0	1	0	0	0	0	0	0.9	60	82	20	37	14.6	8.8	19.9	129	2	144	3.9	8.6	5.6		3.4	3.8	7.42	307.5	0	1.6
39742198	1	F	72	175	101.6	0	1	1	0	0	0	0	1	1	0	1	1	1	0.799443494	94	59	29	38.11	16	6.6	16.6	12	4.2	137	6.3	7.8	8.8	1.8	4.1	3	7.33	360	-8	11.3
39755864	1	F	53	157		0	0	0	0	0	0	0	0	0	1	1	1	1	0.3	97	64	23	37.61	24.3	7.5	35.1	47	3	145	3.9	10.2	8.7	35.3	2.8	4.5	7.35	217.1428571	-4	2.2
39763212	0	M	77	173	99.6	0	1	1	0	0	1	0	0	0	0	0	0	0	1	65	73	15	36.39	20.4	7.6	16.2	161	1.6	136	4.7	7.6	4.5			3.2	7.42
39767392	0	M	63	180	122.8	0	0	0	1	0	0	0	0	1	0	0	1	1	0.8	93	81	25	35.9	8.4	9.8	14.9	75	2.2	139	5.3	8.3	8.4	8.7	3.2	3.8	7.32	153.3333333	-5	7.7
39774176	1	M	33	180	97.6	0	0	0	0	0	0	0	0	0	1	1	1	1	1	101	69		37.56	11.4	10.8	16	67	3.3	144	5.8	7.9	8.3	10.6	2.9	1.5	7.21	91	-7	10.1
39781889	0	M	38	180	130	0	0	0	0	0	0	0	0	0	0	0	1	1	1.158545268	122	63	20	38.39	22.2	8.2	15.2	138	1.2	135	5	7.5	7.4			7.8	7.3	350	-7	2
39790536	1	M	50	173	137.6	0	0	0	0	1	0	1	0	0	0	0	1	1	0.7	95	79	30		16.5	11.3	13.8	103	1.1	135	5.7	8.3	7.4			4.2	7.26	190	-8	3.6
39797334	1	M	51	170	148.7	0	0	0	1	0	0	0	0	0	0	1	1	1	0.9	92	71	18	37.17	16.9	9.5	21.4	128	1.7	138	4.8	9	6.5	19.4		4.5	7.29	245	-6
39805757	0	M	80		90.9	1	0	0	0	0	0	0	1	0	0	0	0	0	3	70	63	15							134	3.3	8.7	3.8			4
39818801	0	M	82		56.6	1	0	0	0	0	0	0	1	0	0	1	1	1	1.9	93	69	21		19.6	11	14.9	271	1.1	143	5	11.5	3.6	0.6	4.1	3.5	7.35	172.5	-3	3.1
39865461	1	M	22	185	162	0	0	0	0	0	0	0	0	0	1	0	1	1	1.275460864	95	57	23	36.67	19.8	8.7	16.9	267	1.1	131	5.8	9	4.4	15.7	2.1	2.6	7.22	258	-2	1.2
39874471	0	M	70	175	88.9	1	1	1	0	0	1	0	0	0	1	1	1	1	2	129	86	27	38.7	21.8	11.7	13.7	298	1.2	136	6.8	9.4	3.9			4.8	7.37	227.5	-3	2
39877584	1	F	37	147	88.8	0	0	0	0	0	0	0	0	0	0	1	1	1	0.9	106	75	33	36.83	6.8	9.8	20.7	50	1.7	151	3.6	9.9	4.2	18		1.1	7.35	134	0	3.6
39889231	0	M	81	183	100	1	0	0	0	0	1	0	0	0	0	0	0	0	4.8	71	56	18	36.89	10	9.7	15.1	62		137	3.9	8.5	6.2			6.7
39894197	0	F	76	152	69.2	1	0	0	0	0	0	0	0	0	0	0	0	0	4	95	60	12	36	9.5	8.9	17.6	327		139	4.2	9.4	4.7			4.7
39899407	1	M	79	168	72.9	1	1	1	0	0	1	0	1	0	1	1	1	1	2.2	67	76	27		36.8	6.9	18.2	176	4.1	142	3.7	7.8	9.6	0.4	3.1	4.1	7.06	121.25	-20	17.4
39906220	0	M	75	178	102	0	0	0	1	0	1	0	1	0	1	0	1	1	1.027947061	85	73	28	36.61	9	11.9	16.6	81	2.7	138	5.6	7.7	6.6	2.9		4.7	7.43		-7	3.8
39916109	0	M	57	170	116.6	1	0	1	0	0	1	0	0	1	0	0	1	1	0.8	67	76	18	36.22	56.4	8.6	21.8	100	1.4	120	3.9	9.2	4.9	1.6	3.1	1.9	7.54	240	10
39931237	0	M	81	175	91.1	1	1	1	0	1	1	0	0	0	1	0	1	1	1.7	85	69	15		7.7	9	16.7	160	1.1	137	3.5	8.8	9			4.8	7.35	138	-4	0.8
39939179	0	F	56	168	67	0	0	0	1	1	0	0	0	0	1	1	1	1	0.8	103	102	22	36.89	6	12.6	15.8	65	1.1	143	3.6	6.8	3.3	0.6	2.1	2.1	7.28	156	-7	2.3
39950840	1	M	56	178	93.4	0	0	0	0	0	0	1	0	0	0	1	1	1	1.082153839	77	70			4	9.5	15.2	154	3.7	150	6	9.1	15	1.5		3.3	7.07	247	-20	20.6
39951631	1	M	54	178	93.3	0	0	0	0	0	0	0	0	1	1	1	1	1	0.9	134	65	29	38	7.5	9.3	14.7	88	1.4	133	7.9	9.4	13.9	0.9	3.3	2.3	7.17	380	-15	12
39956440	1	M	55	175	94	0	0	1	0	0	0	0	0	0	0	1	0	1	0.9	105	64	29	36.5	29.7	8.3	16.3	241	3.3	150	5	7.9	9.5	15.3		2.1	7.19	487.5	-19	28
39957610	0	M	48	180	122	1	0	0	0	0	1	0	1	0	1	0	0	0	4.7	70	63	23	36.39	7.6	7.1	14.5	97	1.5						3.8		7.44	300	2	2.2
39966969	0	M	65	178	119	0	0	0	0	0	0	0	0	0	0	1	1	1	1.054151861	74	81	24		17.7	11.5	13.3	230	1.2	134	4.3	7.5	6.2			5.9	7.23	270	-9	0.91
