# Supplementary material for: Development and validation of outcome prediction models for acute kidney injury patients undergoing continuous renal replacement therapy
Source: Front Med (Lausanne). 2022 Aug 18;9:853989. doi: 10.3389/fmed.2022.853989 (PMC9433572; doi:10.3389/fmed.2022.853989)
Supplement: Supplementary file 2 [file Data_Sheet_2.CSV]

id_patient	death	age	pho	wbc	rdw	plt	lac	vasopressor	gender	height	weight	ckd	clf	copd	diabetes	hypertension	ccs	af	chf	malignancy	scr_baseline	cre	alb	tbil	na	k	tca	inr	hb	ph	pf	be	t	hr	rr	map	vt	sedative
526480	0	79	2.11	3.09	13.8	145	3.2	1	M			0	0	0	0	0	0	0	0	0	119	137	21.2	18.5	143	3.8	1.91	1.29	127.5	7.295	257.5	-4.5	39.4	136	20	83.67	1	1
665159	0	70	2.74	7.25	15.4	255	0.8	0	F	150	65	1	0	0	1	1	1	0	0	0		912	34.8	7.1	136	6.3	1.79	0.97	84.2	7.346	301.5	-11.3	35.5	68	21	120	0	0
760929	0	88	1.91	15.35	14.4	338	1.3	0	M	163	55	0	0	0	0	0	0	0	0	1	76.3	394	27	71.6	134	3.8	1.85	1	101.6	7.255	506.67	-16.7	36.2	103	20	79.67	0	0
780977	0	66	1.16	12.76	14.8	116	1.1	0	F	160	75	0	0	0	0	1	0	0	0	1	54.9	80	29.7	59.2	139	3.9	1.97	1.06	161.9	7.358	241.14	-1.1	35.2	105	17	122	0	1
786205	0	79	1.51	15.18	13.5	306	2.7	1	F			0	0	0	0	1	0	0	0	0	67.1	424			153	4.3	2.06	1.36	103.6	7.418	155.71	-4	38.1	96	24	76.33	0	0
786724	0	65	1.35	12.98	14.8	185	8.2	1	M	169	63	0	0	0	0	0	1	0	0	1	61.6	114	33.8	27.6	141	3.9	2.13	0.98	155.3	7.282	612.1	-11.8	36	90	18	70	1	1
798533	0	65	1.55	13.34	26.8	343	2.3	1	M	164	69	0	0	0	1	0	1	0	0	1	64.4	225.4	26	8.5	135	3.7	1.85	1.17	74.8	7.343	136.4	-10.5	36.5	87	18	96	1	1
799257	0	63	1.62	9.9	14.4	95	1.5	0	M			0	0	0	1	0	0	0	0	0	91	190	21	15.3	154	4.2	2.03	1.18	135				38	94	22	89.33	1	0
799281	0	65	1.97	17.4	13.3	34	4	0	M	165	59	0	0	0	0	0	0	0	1	0	78	328.5	36.5	20.9	136	4.8	2.04	1.5	96	7.436	389.33	-3.4	36.7	68	29	66.33	0	0
804883	0	55	1.97	6.72	13.8	14	2.7	1	M	170	110	0	0	0	0	1	1	0	0	0	68.2	359	24	32.4	152	3.5	1.96	1.39	77.9	7.521	72.875	1.1	36	108	18	87.67	1	1
815324	0	40	0.57	9.34	13.7	155	1.4	0	M		70	0	0	0	0	0	0	0	0	0	161	86			134	4.5	1.7	1.19	143	7.393	243.14	-2.4	37.5	116	20	123.33	1	0
825300	0	31	1.03	16.25	13	72	2	0	M		80	0	0	0	0	1	1	0	0	0		200			142	3.8	2.17	1.06	89.1	7.422	484.29	-1	36.7	75	16	108.67	0	0
840255	0	54	1.77	16.81	15	84	1.6	1	M	176	80	0	0	0	0	0	0	0	0	0	114	458	30.4	12.9	137	5.3	2.27	0.97	120.6	7.27	146.5	-8.5	36.5	155	24	97.67	1	1
843080	0	63	0.51	4.17	12.6	149	2.8	1	M	166	64	0	0	0	0	0	0	0	0	1	87.1	171.5	21.9	9.3	144	4.2	1.92	1.36	121.8	7.205	44.8	-9.4	38.8	144	25	73	1	1
846682	0	38	0.92	12.26	15.1	237	1	1	F		80	0	0	0	0	0	0	0	0	0		203	22	10.6	160	2.7	1.9	1.24	90.4	7.269	220.6	-3.6	39.8	144	27	72	1	0
847864	0	58	0.48	12.74	15.4	48	2.4	1	M	178	59.7	0	0	0	0	1	0	0	0	0		273	32.4	142.2	135	3.7	1.97	2.23	118.1	7.397	189	-0.9	37.1	96	15	99	1	1
855436	0	63	1.92	19.05	13.4	169	2.1	1	M	172	65	0	0	0	0	0	0	0	0	1	80.9	155	31.2	16	143	4.7	1.96	1.21	131.8	7.061	54	-10.1	37	141	25	88.67	1	1
855607	0	28	2.35	23.57	13.6	301	1.9	0	M		95	0	0	0	0	1	0	0	0	0		339	33	15.8	127	5.1	1.85	0.99	94.4	7.417	341.4	-11.4	38.6	119	38	107.67	1	1
874742	0	77	1.92	3.11	14.1	137	0.9	0	M		80	1	0	0	0	1	1	1	1	0		311	28.2	13.7	134	5	1.92	1.12	91.5	7.191	213.4	-8.5	36.2	86	24	108.33	0	1
876536	0	57	1.2	12.85	14.1	109	1.4	1	M		65	0	0	0	0	1	0	0	0	0		305			139	4.5	2.15	1.68	76.4	7.441	248.8	-1.7	37	106	22	87.33	1	0
882175	0	67	1.92	18.19	17.9	82	2.6	1	F		56	0	0	0	0	1	1	1	0	0	42	196	29.1	9.1	151	3.4	1.93	1.08	112.3	7.405	264.9	-1.5	36	83	26	76	1	1
883569	0	66	0.8	33.64	15	289	8.1	1	F		74	0	0	0	0	1	0	0	0	0	76.6	108			143	2.8	2.09	1.23	163.7	7.306	107.1	-7.5	36.7	90	15	88	1	1
886539	0	64	2.07	16.98	15.4	73	1.7	1	F		100	0	0	0	1	1	0	0	0	0	67	174.1			148	4.3	2.04	1.27	131.8	7.408	51.5	-2.2	36.8	135	18	108	1	1
891116	0	77	0.77	6.95	14.6	339	1.2	1	M	160	70	0	0	0	0	1	1	0	0	1	67.6	148			160	4.1	1.97	1.73	109.8	7.363	380.8	-0.5	38.1	78	22	73.33	0	0
892941	0	68	1.67	10.47	15.5	164	2	1	F	155	50	0	0	0	0	0	1	0	0	1	43.6	332	28	4.2	148	4.6	1.88	1.41	84.3	7.268	186.7	-10.2	38.7	91	20	82.33	1	0
898602	0	65	1.98	9.31	17.6	25	6.2	0	M		70	0	0	0	0	1	0	0	0	0		205.4	22.7	9.2	140	3.8	1.77	1.33	92.8	7.238	359.7	-10.1	36.2	119	22	85.33	1	1
902782	0	82	2.15	9.93	13.7	319	4.93	1	F	165	70	0	0	0	0	1	1	0	0	0	65.8	415.3	30	9.8	136	3.9	1.72	1.08	138	7.196	82.6	-11.3	38.9	152	21	66.33	1	1
908628	0	46	1.93	13.86	14.1	251	2.1	0	M		110	0	0	0	0	1	0	0	0	0	93	208.3	40.4	11.2	137	6.1	2.13	0.97	155.4	7.404	118.1	-6.5	37.6	128	19	95.33	1	1
908728	0	61	3.03	28.85	17.9	95	3.6	0	F	158	60	0	0	0	0	1	0	0	0	0		247	23.1	23.5	145	4.3	1.99	1.54	93.2	7.41	559.2	-8.9	36.3	100	23	79.33	0	0
908868	0	50	2.76	11.58	14.6	109	4.6	1	M		80	0	0	0	0	1	1	0	0	0		267	32.6	19.1	143	5.6	2.34	1.16	95.7	7.332	255.2	-4.2	36.2	91	15	56	1	0
920169	0	37	2.19	4.15	15.5	192	0.5	0	M		110	0	0	0	0	1	0	0	0	0	58	458			137	5.4	2	1.28	75.5	7.403	516.7	-10.6	38.3	74	22	91.67	0	0
921394	0	43	1.8	12.56	14.3	170	1.8	1	M		85	0	0	0	0	1	0	0	0	0		262.3	31.1	20	154	4.9	2.08	1.29	149.9	7.408		7.9	38.6	126	20	96.67	1	1
926243	0	60	2.29	21.36	14.6	139	1.3	1	M		95	0	0	0	0	1	1	0	0	0		539	32.3	28.3	141	4.2	1.97	1.12	136.2	7.345		-8.6	36.6	85	15	81.67	1	1
926962	0	44	0.7	10.82	12.7	221	1.3	0	M		62.5	0	0	0	0	1	0	0	0	0		392	29	10.9	145	4	2.23	1.23	133.5	7.557	383.9	1.2	39	125	18	118.67	1	1
928502	0	66	1.61	26.08	14.9	175	2	1	F		65	0	0	0	0	0	0	0	0	0	82	137						1.14	115	7.388	186.8	-0.9	37	96	15	79.33	1	1
929354	0	59	2.89	6.17	13.4	416	0.9	0	M		70	0	0	0	0	1	0	0	0	1		1153			133	4.8	1.94	1.45	96.5	7.364	203.2	-11.8	36.7	94	18	112.67	0	0
938376	0	49	1.74	6.51	16	150	3.3	1	M		60	0	0	0	1	1	0	0	0	0		628.1	26.7	15.2	152	6.2	1.74	1.52	102.9	7.353	281.9	-3.1	36.3	130	18	78	1	1
938562	0	37	2.3	13.72	13.8	205	9.4	1	M		58	0	0	0	0	0	0	0	0	0		429	28	8.2	138	5.5	1.58	2.23	125.9	7.314	199.1	-14.1	37	75	20	75	1	1
939057	0	63	1.77	12.41	22	120	12.3	1	M	170	70	0	0	0	0	0	0	0	0	0	31	198	34	131.5	133	4.7	2.27	1.89	87.9	7.276	142	-15.7	36	98	35	98	1	1
939829	0	56	2.77	9.76	12.3	280	1.1	0	M	170	60	0	0	0	0	1	0	0	0	1	75.8	322.5	47	24.7	105	6.4	2.4	0.96	134.3	7.443	308.8	4.3	36	90	17	93.67	0	0
939865	0	65	1.41	9.09	14.9	296	0.5	0	M	165	45	0	0	0	0	0	0	0	0	1	52	288.2	25.1	3.9	144	5.2	1.97	1.15	82.3	7.308	137.1	-5.1	37.1	63	20	86	1	0
940130	0	54	1.73	18.64	12.2	368	0.9	0	F	152	50	0	0	0	0	0	0	0	0	1	52.3	280.4	27.5	8.9	140	5.6	1.77	1.46	100	7.391	312.2	-5.7	37.6	92	15	71	1	1
940257	0	45	1.28	9.26	16.5	62	1.4	1	M	175	75	1	0	0	0	1	0	0	0	0		283			136	4.6	2.15	1.28	110	7.367	184.2	-3.9	36.5	93	15	71	1	1
942990	0	61	1.35	39.35	15.3	182	6.2	1	M	174	80	0	0	0	0	0	0	0	0	1	35.2	80.4	32.6	28.3	123	5.2	3.04	1.36	117	7.365	296.6	-12.8	36	143	22	77	0	0
943912	0	44	0.35	51.98	15	22	1.6	1	F	165	53	0	0	0	0	0	0	0	0	1	81.9	139.6	34.4	34.9	135	3.9	2.47	1.34	113.4	7.458	324.2	-6.1	37.5	123	15	80.67	1	1
949183	0	39	0.61	8.45	15.5	45	3.4	0	M		80	0	1	0	0	0	0	0	0	0		62.8	26.8	118	146	4.7	1.95	1.39	86	7.566	477.9	2.9	36.5	93	15	99	1	0
952548	0	70	1.09	23.88	14	78	2.2	1	M		80	0	0	0	0	1	0	0	0	0		431			137	3.5	1.91	1.1	80.9	7.405	117.8	-5.8	37.5	98	23	107.33	1	1
953933	0	65	1.54	16.48	15.3	327	2.8	0	M		70	0	1	0	1	1	0	0	0	0		315	23.6	5.9	163	4.3	1.95	1.65	121.2	7.336	543.2	-9.4	37.1	101	16	97	1	1
958267	0	33	1.26	15.29	17	36	1.6	1	F		55	0	0	0	0	0	0	0	0	0		364.8			144	3.7	2.01	0.96	92.9	7.468	315.1	-1.7	36.4	76	15	94.67	1	1
960339	0	67	1.48	18.62	15	401	2.4	1	M	169	72	0	0	0	0	1	1	0	0	0	49.8	274			178	3.9	2.37	1.11	103	7.388	210.1	-7.5	38.3	114	27	83.67	0	0
973872	0	40	1.22	11.45	13	98	0.9	0	M		80	0	0	0	0	0	0	0	0	0		638			137	4.4	1.93	1.06	135	7.38	107.7	-10.9	37.4	100	18	95	0	0
982967	0	46	1.36	14.74	14.1	91	2.2	1	M		83	0	0	0	0	1	0	0	0	0		246.1	35.3	56.6	142	4.9	2.51	1.06	120.6	7.329	188.7	-0.8	37.2	91	15	90.67	1	1
985664	0	73	1.24	20.62	13.9	39	4	1	F	165	64	0	0	0	0	1	0	0	0	1	54.8	268.3	17.8	24.1	136	4.4	1.73	1.39	103	7.435	132.7	-6	37.7	120	17	71.33	1	1
986498	0	32	1.3	45.45	13.7	102	2.2	0	M		130	0	0	0	0	1	0	0	0	0		236.5	32.8	26.3	137	4.7	1.87	1.27	75	7.485	158	0.9	37.2	81	17	100.67	0	0
987916	0	43	1.3	25.13	11.6	198	2.3	1	M		75	0	0	0	0	0	1	0	0	0	98.3	98.3	33.1	12.4	133	7.1	1.97	1.04	112	7.188	45.9	2.3	38.5	142	22	105.67	1	1
987916	0	43	0.61	15.2	16.2	98	0.8	1	M		75	0	0	0	0	0	1	0	0	0	98.3	69.5	27.4	15.6	138	4.8	2	1.07	94	7.332	279	-2.5	37	120	26	103	1	1
988329	0	77	0.73	6.11	13.3	74	2.58	0	M	170	80	0	0	0	1	0	0	0	0	1	89.2	175.7	30.9	212.4	143	5.2	1.96	1.39	134	7.216	139.8	-8	37.5	134	18	73.33	1	1
992844	0	60	1.04	11.55	13.9	44	9.5	1	F		80	0	0	0	1	1	1	0	1	0		189.7	27.2	57	135	3.9	1.88	1.56	105	7.202	120.2	-17.3	36.9	126	21	68.67	1	0
995572	0	66	2.72	19.48	13.9	291	0.6	0	M	173	86	0	0	0	1	1	0	0	0	1	71.9	438.1	26	8.7	135	5.1	1.61	1.11	61	7.215	1.7	-16.5	36.7	72	18	73	1	1
999854	0	48	1.02	9.34	12.4	84	3.6	0	M		75	0	0	0	0	0	0	0	0	0		286.8	24.7	12.2	140	4.5	1.62	1.26	92	7.304	264.9	-9.2	37.2	111	15	102.33	1	1
592402	1	68	1.48	26.62	15.2	61	1.6	1	M		75	0	0	0	0	1	0	0	0	0	75	209	26.3	14.7	170	4.8	2.17	1.36	131.5	7.438	291.5	-9.6	38.3	125	15	88	1	1
594562	1	61	1.17	31.56	14.9	188	1	1	M	172	80	1	0	0	1	1	1	1	0	0	66	116			155	7.1	2.19	1.14	140	7.105	127.2	-5.6	37.4	129	25	71	1	0
597381	1	87	1.86	30.53	15.6	248	2	1	M		55	0	0	1	0	0	0	0	0	0	29	165	28.4	14.4	150	4.3	2.62	1.14	122.6	7.416	81.9	1.2	38.3	102	22	66.67	1	0
627016	1	86	0.72	13.08	16.9	259	1.1	1	M		40	1	0	0	1	1	1	0	0	0		267.1	18.1	9.87	138	3.2	1.99	1.23	84.3	7.034	205.43	-22.5	37.5	123	24	63.67	1	0
646653	1	85	2.34	7.42	16	269	2.9	1	F		50	0	0	0	0	1	1	0	0	1	78.2	156	25	4.5	142	4.5	2.08	1.19	83.9	7.456	319.6	-5.6	37.3	68	19	93.67	1	1
664179	1	78	1.78	23.59	15.3	146	3.5	1	M	176	79	0	0	0	0	0	0	0	0	1	98	175.9	31	272.6	136	4.9	2.23	1.28	84.2	7.349	289.7	-11.4	36.1	101	17	80	1	1
700703	1	83	1.49	31.83	14.9	124	1.6	1	M	173	70	0	0	0	0	1	1	0	0	0	65	223.1	24.2	53.4	163	4.1	1.85	1.01	106.1	7.442	256.1	0.6	38.3	111	24	76	1	1
713003	1	70	0.79	9.35	16.6	225	2.4	1	M	168	60	0	0	0	1	1	0	0	0	1	63.9	162	27.1	13.7	135	4.1	1.89	1.17	110.2	7.337	211.3	-9.4	38.2	122	25	88.67	1	1
713964	1	96	1.95	12.95	19.1	172	0.9	1	M		73	0	0	0	0	0	0	0	0	0	65	143.5	26.8	12.7	143	5	1.99	1.05	85.3	7.341	519.5	5.4	36.5	106	24	79.67	1	1
725985	1	65	1.9	17.75	16.2	112	0.6	1	M		60	1	0	0	1	1	0	0	0	0	70.8	251	28.3	23.6	135	6.3	2.46	1.17	101.2	7.129	197.1	-15.3	36.4	99	23	85.33	1	1
752221	1	75	1.89	4.12	17.4	33	7.3	1	M	172	57.5	0	0	0	1	0	0	0	0	1	48.6	220	21.7	38.6	147	6.3	2	1.12	84.7	7.23	139	-9.8	37	123	19	68.33	1	1
811073	1	75	2.54	11.93	17.3	118	2	1	F		55	0	0	0	0	0	0	0	0	0	267	267	37.1	78.8	130	4.5	2.05	1.48	155.8	7.258	90	0.6	36	114	17	79.33	1	0
815114	1	87	1.32	22.45	15.6	340	2.1	1	M	174	75	0	0	0	0	1	0	0	0	1	52.8	124			138	4.4	1.9	1.15	86.5	7.293	89.75	2.1	37.7	135	33	74	1	1
816344	1	72	1.49	24.2	13.7	216	4.3	1	M	182	75	0	0	0	0	1	1	0	0	1	76.2	140	32.9	10	147	3.7	2.1	1.41	150	7.318	66	-6.7	38.4	89	18	86.33	1	1
828353	1	66	2.67	35.12	17.3	366	1.5	1	M		70	0	0	0	0	1	0	0	0	1	54	163.3	30.8	5.6	147	5.5	2.23	1.06	135.6	7.17	113.33	12.5	38.5	135	20	76.67	1	1
845117	1	78	2.54	16.14	14.2	63	3.1	1	F	153	62	0	0	0	0	1	0	0	0	0	99.2	569	25	69.1	142	4.3	1.98	1.45	116.3	7.42	77.6	-3.9	37.5	115	20	69.33	1	1
855058	1	64	0.91	21.01	13.4	117	9.9	1	M	175	74	0	0	0	0	1	0	0	0	0	68.1	221	36.3	12.3	142	2.6	1.74	1.85	86.8	7.302	243.4	-4.4	37	120	20	76.67	1	0
856357	1	75	1.8	15.47	15.5	58	4.9	1	F		55	0	0	0	0	0	0	0	0	0		347.2	24	99.3	133	4.7	2.01	1.56	101.2	7.293	132.4	-9.2	36.9	79	18	44	1	0
857616	1	84	2.73	21.81	14.8	251	1.7	1	F		40	0	0	1	0	0	0	0	0	0	106	249.9	29.7	10	138	6	2.02	1.16	120.1	7.249	236.9	-4.5	37.5	66	21	79.33	1	0
859484	1	53	3.31	15.75	18.3	101	3	1	M		65	0	0	0	0	0	0	0	0	0	79	248.8	27.2	111.4	151	7.7	2.15	1.02	138.3	6.809	105.7	-21.7	35.5	120	25	84	1	0
860279	1	53	1.72	15.04	15.4	370	0.8	1	F	165	86	1	0	0	0	0	0	0	0	0	57.1	250.2	23	22.3	143	4.7	1.96	1.25	119.3	7.389	374.1	-1	36.8	48	15	88	1	1
861883	1	74	3.19	2.94	17.2	146	14.6	1	M	175	50	0	0	0	1	0	0	0	0	1	60.9	268	34.3	49.7	167	4.5	2.54	1.48	94.4	6.901	59	-20.7	36	121	15	94	1	0
871031	1	20	3.07	15.91	15.7	25	20.2	1	F	173	73	0	0	0	0	0	0	1	0	0	62.5	260	31	104.7	166	4.5	2.47	2.75	110.4	7.323	68	-5.5	37	102	15	58	1	0
884532	1	80	2.73	13.77	14.5	375	1.1	0	F		85	1	0	0	0	1	1	0	0	0		400	29.8	4.2	134	4.5	2.3	1.06	103.6	7.372	153.7	-4.5	37.6	63	15	109	1	1
886539	1	64	1.56	7.52	17.5	34	4	1	F		100	0	0	0	1	1	0	0	0	0	67	190.6	25.5	26.7	148	4.1	1.93	1.64	94.5	7.448	89.1	-6.6	37.6	89	17	67	1	1
888072	1	63	2.45	0.35	12.3	16	2	1	M	169	60	0	0	0	0	0	1	0	0	1		505	28	25.9	132	4.2	2.07	1.47	119.7	7.348	83.6	-15	36	114	19	72.67	1	1
890729	1	52	2.01	14.76	15.4	94	1.3	1	M	180	85	0	0	0	0	0	0	0	0	0	80.6	792.6	27	14	148	5.1	1.91	2.48	104	7.344	146.5	-2.8	40	138	17	57	1	1
897000	1	64	2.48	9.72	15	87	9.7	1	M		60	0	0	0	0	0	0	0	0	0	74	235.5	29.7	70	148	5	2.32	1.55	137.1	7.279	175.2	-9.5	35.1	80	15	85.33	1	1
901347	1	57	2.1	20.5	16.2	640	10.8	1	M	173	71	0	0	0	0	0	0	0	0	1	60				138	6.3	2.46	1.59	124.3	7.331	196.3	-14.8	36	152	18	65.33	0	0
903429	1	69	1.25	18.08	32	46	9.2	1	F	160	57	0	0	0	0	0	0	0	0	1	44.6	111	25.6	28.1	135	5.2	2.03	1.32	125.9	7.243	346.3	-18.7	36	101	21	71.33	1	0
903682	1	74	0.63	18.06	13.8	127	8.3	0	M	167	78	0	0	0	0	1	0	1	0	1	63	128.2	27.3	28.2	147	4.5	1.81	1.36	75.8	7.33	319.2	-11.4	37.5	89	14	101.67	1	1
904897	1	69	2.72	27.46	16.7	43	2	1	M		65	0	0	0	0	0	1	1	1	0		407.6	30.1	304.9	139	4.6	1.82	1.82	102.3	7.396	133.6	-10.2	36.5	73	16	90.33	0	1
905611	1	69	1.29	24.51	14.6	65	3.1	1	F	155	90	0	0	1	0	1	0	0	0	0	67.3	342	37.5	22.1	149	4.6	2.34	2.89	126.5	7.382		-0.9	38	122	15	77	1	1
905902	1	40	1.77	17.18	14.2	113	5.6	1	M		85	0	0	0	0	1	0	0	0	0	65	188	28	41.9	150	4.2	2.42	1.32	163.3	7.322	250.4	-2.1	37.6	123	15	71	1	1
907516	1	81	2	12.56	13.8	247	1.4	1	M	168	65	0	0	0	0	1	0	0	0	1	79	141			138	5.8	2.06		152.7	7.346	159.3	-7.8	36.2	85	17	117.33	1	0
911597	1	60	3.58	25.11	14.6	192	23.1	1	M	172	85	0	0	0	0	0	0	0	0	1	72.5	211	19	17.2	153	5.4	1.77	2.74	85.9	7.226	158.3	-11.5	37.4	130	20	68.33	1	0
913325	1	54	1.7	12.95	15.6	79	2.4	0	F	160	61	0	0	0	0	1	0	0	0	0	41	258.7	32	148.1	164	3.8	2.11	1.29	103.6	7.544	240.6	3.9	36.5	112	26	88.33	1	1
913362	1	77	1.38	9.11	14.9	252	3.1	1	F	160	56	0	0	0	0	0	0	0	0	1	73.3	161	26.2	90.5	147	4.6	2.2	1.16	107.3	7.231	219.5	-12	36.7	94	21	90.67	1	1
913873	1	70	2.14	24.4	14.2	328	4.6	1	M	160	60	0	0	0	0	0	1	0	0	0	65.5	112	31.7	14.5	136	3.5	2.11	1.12	157.3	7.241	44.9	-6.8	36	133	15	109.67	1	1
916882	1	75	1.06	14.58	13	22	5.3	1	F		46	0	0	0	0	0	0	0	0	0		144			139	2.9	2	2.63	117.1		127.9		36.8	83	20	81.33	1	0
920732	1	62	1.5	12.5	34	26	4.3	1	M	165	60	0	1	0	0	1	0	0	0	0	69.1	148.8	30.6	319.6	145	4.7	2.16	2.3	92.3	7.446	162.4	12	35	62	20	83.67	1	1
922814	1	28	1.75	10.19	14.6	135	2.8	1	M		120	0	0	0	0	0	0	0	0	0		304	31.8	23.9	143	4.4	2.04	1.22	79.8	7.339	49.1	-0.2	38.5	136	20	98.33	1	1
926243	1	60	1.44	33.42	24.1	143	8.9	1	M		75	0	0	0	0	1	1	0	0	0		184			139	6.6	1.9	1.39	71.4	7.268	263.3	-11.3	37.5	145	35	75	1	1
939654	1	70	1.18	7.85	19.4	51	1.5	0	M	187	88.6	0	0	0	1	1	0	0	0	1	63.5	197.1	22.9	17.4	138	5.5	1.9	1.57	84.9	7.411	348.1	-7.3	36.7	111	27	125.33	0	0
942559	1	72	1.89	24.05	16.8	50	1.9	1	M		70	0	0	0	0	0	0	0	0	0	66	191	18.8	161.7	143	4.1	2.09	1.25	93.8	7.187	186.1	-12.7	36.9	114	15	65.33	1	0
952659	1	66	0.64	11.22	16.6	46	5.9	1	F		60	0	0	0	1	0	0	0	0	1	59	85.9	28.1	95.9	141	3.7	1.92	1.41	108	7.394	326.7	-8.2	37.4	132	24	63.67	1	1
964885	1	69	1.35	17.62	16	123	5.2	1	M		69	0	0	0	0	0	0	0	0	0	57	111.5	25.5	10.7	146	4.6	1.9	1.23	82	7.191	184.2	1.8	36.5	147	25	56.33	1	1
967620	1	70	3.36	4.2	14.9	52	8	1	M		65	0	0	0	0	1	0	0	0	0		253	16	66.5	153	4.4	1.78	1.25	112	6.968	72.9	-13.4	37.2	118	24	58.67	1	1
976444	1	77	1.04	16.57	17.6	214	1.2	1	M		75	0	0	0	0	1	0	0	0	1		178.5	23.4	15.9	144	4.6	1.89	1.33	83.8	7.409	111.1	-1.8	36.6	100	16	92.33	1	1
992860	1	81	0.87	9.07	14.8	218	1.7	1	F		65	1	0	0	1	1	1	0	1	0		333.2	34.8	8.9	136	4.7	2.12	1.03	85	7.485	358.9	-4.9	37	93	15	103.67	1	1
905037	0	40	1.45	12.75	14.6	146	7	0	M	170	95	0	0	0	0	1	0	0	0	0	98.4	206	37	18.4	153	4	2.5	1.21	98.9	7.259	145	3.5	38.3	80	20	88.67	1	1
922755	0	70	3.32	16.6	14.5	206	2.8	1	M	170	50	0	0	0	0	0	0	0	0	0		164.4	59.2	9.7	148	3.7	1.96	1.02	156.9	7.225	76.2	-3.3	36	36	18	72	1	1
738179	1	64	1.66	9.3	18.6	41	10.4	1	M	163	64	0	1	0	0	0	0	0	0	1	123	117.2	24.7	116.5	135	5.2	1.93	2.41	93.8	7.31	273.9	-9.5	35	85	15	91	1	1
804104	0	66	0.93	31.56	16.7	225	4.1	0	M	170	55	0	0	0	0	0	0	0	0	1	51	220			126	3.8	1.99	1.6	157.4	7.421	355.2	-6.5	36.8	102	17	74	1	1
804660	1	63	1.28	14.45	19.7	37	2	1	M	175	83	0	0	0	0	0	0	0	0	1	67	177	18	59.4	156	3.9	1.79	1.38	108.2	7.28	114.2	-3.5	38.3	112	24	64.67	1	1
892620	1	69	1.44	17.64	14	231	9.3	1	F		65	0	0	0	0	0	0	0	0	0		130			138	5.5	1.89	1.26	122.1	7.241	298.8	-17.5	36	100	15	66.67	1	1
896091	1	57	1.62	25.59	13.8	749	14.9	1	M		90	0	0	0	0	0	0	0	0	0	86	212	26.8	184	133	6.1	2.39	1.54	52.8	7.304	222.4	-15.7	35.8	101	32	68	0	0
927722	1	71	1.71	17.88	20	130	1.2	0	M	168	70	0	0	0	0	0	0	0	0	1	94.1	295.6	29	575.4	136	4.7	2.18	1.41	87.6	7.387	414.5	-13.5	36.4	102	16	103.67	0	0
993861	1	81	1.46	11.55	15.6	180	1	1	F	173	64	0	0	0	1	1	1	1	0	1		270	28.6	20	138	3.6	1.76	1.57	75	7.361	158	-10.9	36.2	78	15	80	1	1
843779	1	65	1.52	15.19	15.7	325	4	0	M	168	71	0	0	0	1	1	1	0	0	0	109.3	167	23.6	14.1	140	4.9	2.14	1.31	94.7	7.436	125	2.6	37.6	114	27	110.33	1	0
983003	1	61	1.5	7	13.6	91	3.7	1	M		60	0	0	0	0	1	0	0	0	0		209.4	31.5	42.5	145	4.3	2.19	1.24	106	7.385	244.1	0.5	37.1	103	18	111.67	1	1
